# Supplementary material for: Fast-SG: an alignment-free algorithm for hybrid assembly
Source: Gigascience. 2018 May 5;7(5):giy048. doi: 10.1093/gigascience/giy048 (PMC6007556; doi:10.1093/gigascience/giy048)
Supplement: Supplement materials [file giy048_supp.zip]

Archive with 5 entries (5 files):
- Supplementary-Material.pdf
- Supplementary_Table_S17.xlsx
- Supplementary_Table_S18.xlsx
- Supplementary_Table_S19.xlsx
- Supplementary_Table_S20.xlsx
