# Supplementary material for: Fast-SG: an alignment-free algorithm for hybrid assembly
Source: Gigascience. 2018 May 5;7(5):giy048. doi: 10.1093/gigascience/giy048 (PMC6007556; doi:10.1093/gigascience/giy048)
Supplement: Supplement materials [file giy048_supp.zip › Supplementary_Table_S17.xlsx]

## Sheet: SCAFFMATCH
	Dataset	Scaffolder	Tags	Total joins	Correct joins	% Correct	Potential joins	Recall	1	2	4	5	8	12	Bad joins	% Error	TPR=TP/P	PPV=TP/TP+FP	F-Score=2 TPR PPV/TPR+PPV
	Staph.velvet	K2SM-K12	170	158	152	96.2025	167	91.018	0	2	1	1	0	2	6	3.79747	0.91018	0.962025	0.935385
	Staph.velvet	K2SM-K13	170	148	140	94.5946	167	83.8323	0	0	1	1	3	3	8	5.40541	0.838323	0.945946	0.888889
	Staph.velvet	K2SM-K14	170	149	138	92.6174	167	82.6347	1	0	1	3	3	3	11	7.38255	0.826347	0.926174	0.873418
	Staph.velvet	K2SM-K15	170	150	139	92.6667	167	83.2335	1	1	2	1	3	3	11	7.33333	0.832335	0.926667	0.876972
	Staph.velvet	K2SM-K16	170	149	138	92.6174	167	82.6347	1	1	2	1	3	3	11	7.38255	0.826347	0.926174	0.873418
	Staph.velvet	K2SM-K17	170	150	140	93.3333	167	83.8323	1	1	1	1	3	3	10	6.66667	0.838323	0.933333	0.883281
	Staph.velvet	K2SM-K18	170	149	141	94.6309	167	84.4311	1	1	0	1	3	2	8	5.36913	0.844311	0.946309	0.892405
	Staph.velvet	K2SM-K19	170	149	140	93.9597	167	83.8323	1	1	1	1	3	2	9	6.04027	0.838323	0.939597	0.886076
	Staph.velvet	K2SM-K20	170	149	141	94.6309	167	84.4311	1	0	1	1	3	2	8	5.36913	0.844311	0.946309	0.892405
	Staph.velvet	K2SM-K21	170	149	140	93.9597	167	83.8323	1	0	2	1	3	2	9	6.04027	0.838323	0.939597	0.886076
	Staph.velvet	K2SM-K22	170	150	139	92.6667	167	83.2335	1	2	2	1	3	2	11	7.33333	0.832335	0.926667	0.876972
	Staph.velvet	K2SM-K23	170	150	139	92.6667	167	83.2335	1	2	2	1	3	2	11	7.33333	0.832335	0.926667	0.876972
	Staph.velvet	K2SM-K24	170	149	140	93.9597	167	83.8323	1	0	2	1	3	2	9	6.04027	0.838323	0.939597	0.886076
	Staph.velvet	K2SM-K25	170	150	143	95.3333	167	85.6287	0	0	1	1	3	2	7	4.66667	0.856287	0.953333	0.902208
	Staph.velvet	K2SM-K26	170	151	144	95.3642	167	86.2275	0	0	1	1	3	2	7	4.63576	0.862275	0.953642	0.90566
	Staph.velvet	K2SM-K27	170	151	144	95.3642	167	86.2275	0	0	1	1	3	2	7	4.63576	0.862275	0.953642	0.90566
	Staph.velvet	K2SM-K28	170	151	144	95.3642	167	86.2275	0	0	1	1	3	2	7	4.63576	0.862275	0.953642	0.90566
	Staph.velvet	BOWTIE2_G	170	154	145	94.1558	167	86.8263	0	0	1	4	2	2	9	5.84416	0.868263	0.941558	0.903427
	Staph.velvet	BOWTIE2_L	170	153	139	90.8497	167	83.2335	1	1	2	4	2	4	14	9.15033	0.832335	0.908497	0.86875
	Staph.velvet	BOWTIE	170	152	139	91.4474	167	83.2335	1	0	2	5	2	3	13	8.55263	0.832335	0.914474	0.871473
	Staph.velvet	BWA-MEM	170	151	144	95.3642	167	86.2275	0	0	1	3	1	2	7	4.63576	0.862275	0.953642	0.90566
	Staph.velvet	BWA	170	154	142	92.2078	167	85.0299	0	0	1	6	2	3	12	7.79221	0.850299	0.922078	0.884735

## Sheet: OPERA-LG
	Dataset	Scaffolder	Tags	Total joins	Correct joins	% Correct	Potential joins	Recall	1	2	4	5	8	12	Bad joins	% Error	TPR=TP/P	PPV=TP/TP+FP	F-Score=2 TPR PPV/TPR+PPV
	Staph.velvet	opera-K12	170	128	124	96.875	167	74.2515	0	0	0	2	0	2	4	3.125	0.742515	0.96875	0.840678
	Staph.velvet	opera-K13	170	127	123	96.8504	167	73.6527	0	0	0	2	0	2	4	3.14961	0.736527	0.968504	0.836735
	Staph.velvet	opera-K14	170	124	120	96.7742	167	71.8563	0	1	0	1	0	2	4	3.22581	0.718563	0.967742	0.824742
	Staph.velvet	opera-K15	170	126	121	96.0317	167	72.4551	0	1	0	2	0	2	5	3.96825	0.724551	0.960317	0.825939
	Staph.velvet	opera-K16	170	123	120	97.561	167	71.8563	0	0	0	1	0	2	3	2.43902	0.718563	0.97561	0.827586
	Staph.velvet	opera-K17	170	123	120	97.561	167	71.8563	0	0	0	1	0	2	3	2.43902	0.718563	0.97561	0.827586
	Staph.velvet	opera-K18	170	123	120	97.561	167	71.8563	0	0	0	1	0	2	3	2.43902	0.718563	0.97561	0.827586
	Staph.velvet	opera-K19	170	124	120	96.7742	167	71.8563	0	0	0	2	0	2	4	3.22581	0.718563	0.967742	0.824742
	Staph.velvet	opera-K20	170	125	121	96.8	167	72.4551	0	0	0	2	0	2	4	3.2	0.724551	0.968	0.828767
	Staph.velvet	opera-K21	170	125	121	96.8	167	72.4551	0	0	0	2	0	2	4	3.2	0.724551	0.968	0.828767
	Staph.velvet	opera-K22	170	124	120	96.7742	167	71.8563	0	0	0	2	0	2	4	3.22581	0.718563	0.967742	0.824742
	Staph.velvet	opera-K23	170	123	119	96.748	167	71.2575	0	0	0	2	0	2	4	3.25203	0.712575	0.96748	0.82069
	Staph.velvet	opera-K24	170	124	120	96.7742	167	71.8563	0	0	0	3	0	1	4	3.22581	0.718563	0.967742	0.824742
	Staph.velvet	opera-K25	170	124	119	95.9677	167	71.2575	0	0	1	3	0	1	5	4.03226	0.712575	0.959677	0.817869
	Staph.velvet	opera-K26	170	125	120	96	167	71.8563	0	0	1	3	0	1	5	4	0.718563	0.96	0.821918
	Staph.velvet	opera-K27	170	125	120	96	167	71.8563	0	0	1	3	0	1	5	4	0.718563	0.96	0.821918
	Staph.velvet	opera-K28	170	125	120	96	167	71.8563	0	0	1	3	0	1	5	4	0.718563	0.96	0.821918
	Staph.velvet	BOWTIE2_G	170	124	118	95.1613	167	70.6587	0	0	2	3	0	1	6	4.83871	0.706587	0.951613	0.810997
	Staph.velvet	BOWTIE2_L	170	121	113	93.3884	167	67.6647	0	0	1	5	0	2	8	6.61157	0.676647	0.933884	0.784722
	Staph.velvet	BOWTIE	170	124	119	95.9677	167	71.2575	0	0	1	2	0	2	5	4.03226	0.712575	0.959677	0.817869
	Staph.velvet	BWA-MEM	170	125	119	95.2	167	71.2575	0	0	2	3	0	1	6	4.8	0.712575	0.952	0.815068
	Staph.velvet	BWA	170	125	121	96.8	167	72.4551	0	0	0	3	0	1	4	3.2	0.724551	0.968	0.828767

## Sheet: BESST2
	Dataset	Scaffolder	Tags	Total joins	Correct joins	% Correct	Potential joins	Recall	1	2	4	5	8	12	Bad joins	% Error	TPR=TP/P	PPV=TP/TP+FP	F-Score=2 TPR PPV/TPR+PPV
	Staph.velvet	BESST-K12	170	116	113	97.4138	167	67.6647	0	0	1	1	0	1	3	2.58621	0.676647	0.974138	0.798587
	Staph.velvet	BESST-K13	170	118	113	95.7627	167	67.6647	0	0	2	1	0	2	5	4.23729	0.676647	0.957627	0.792982
	Staph.velvet	BESST-K14	170	122	116	95.082	167	69.4611	0	0	2	1	1	2	6	4.91803	0.694611	0.95082	0.802768
	Staph.velvet	BESST-K15	170	119	115	96.6387	167	68.8623	0	0	1	1	1	1	4	3.36134	0.688623	0.966387	0.804196
	Staph.velvet	BESST-K16	170	121	117	96.6942	167	70.0599	0	0	1	1	1	1	4	3.30579	0.700599	0.966942	0.8125
	Staph.velvet	BESST-K17	170	122	116	95.082	167	69.4611	0	0	2	1	1	2	6	4.91803	0.694611	0.95082	0.802768
	Staph.velvet	BESST-K18	170	122	116	95.082	167	69.4611	0	0	2	1	1	2	6	4.91803	0.694611	0.95082	0.802768
	Staph.velvet	BESST-K19	170	124	119	95.9677	167	71.2575	0	0	1	1	1	2	5	4.03226	0.712575	0.959677	0.817869
	Staph.velvet	BESST-K20	170	121	116	95.8678	167	69.4611	0	0	2	1	0	2	5	4.13223	0.694611	0.958678	0.805556
	Staph.velvet	BESST-K21	170	123	119	96.748	167	71.2575	0	0	1	1	0	2	4	3.25203	0.712575	0.96748	0.82069
	Staph.velvet	BESST-K22	170	119	116	97.479	167	69.4611	0	0	1	1	0	1	3	2.52101	0.694611	0.97479	0.811189
	Staph.velvet	BESST-K23	170	119	116	97.479	167	69.4611	0	0	1	1	0	1	3	2.52101	0.694611	0.97479	0.811189
	Staph.velvet	BESST-K24	170	120	115	95.8333	167	68.8623	0	0	2	1	0	2	5	4.16667	0.688623	0.958333	0.801394
	Staph.velvet	BESST-K25	170	119	114	95.7983	167	68.2635	0	0	2	1	0	2	5	4.20168	0.682635	0.957983	0.797203
	Staph.velvet	BESST-K26	170	122	117	95.9016	167	70.0599	0	0	1	1	0	3	5	4.09836	0.700599	0.959016	0.809689
	Staph.velvet	BESST-K27	170	122	119	97.541	167	71.2575	0	0	0	1	0	2	3	2.45902	0.712575	0.97541	0.823529
	Staph.velvet	BESST-K28	170	122	119	97.541	167	71.2575	0	0	0	1	0	2	3	2.45902	0.712575	0.97541	0.823529
	Staph.velvet	BOWTIE2_G	170	116	110	94.8276	167	65.8683	0	0	2	0	2	2	6	5.17241	0.658683	0.948276	0.777385
	Staph.velvet	BOWTIE2_L	170	112	105	93.75	167	62.8743	0	0	2	0	3	2	7	6.25	0.628743	0.9375	0.752688
	Staph.velvet	BWA-MEM	170	108	102	94.4444	167	61.0778	0	0	2	1	1	2	6	5.55556	0.610778	0.944444	0.741818
	Staph.velvet	BWA	170	111	103	92.7928	167	61.6766	0	0	2	1	3	2	8	7.20721	0.616766	0.927928	0.741007

## Sheet: BOSSS
	Dataset	Scaffolder	Tags	Total joins	Correct joins	% Correct	Potential joins	Recall	1	2	4	5	8	12	Bad joins	% Error	TPR=TP/P	PPV=TP/TP+FP	F-Score=2 TPR PPV/TPR+PPV
	Staph.velvet	K2BOSS-K12	170	143	136	95.1049	167	81.4371	0	0	2	1	1	3	7	4.8951	0.814371	0.951049	0.877419
	Staph.velvet	K2BOSS-K13	170	147	142	96.5986	167	85.0299	0	0	0	3	0	2	5	3.40136	0.850299	0.965986	0.904459
	Staph.velvet	K2BOSS-K14	170	152	145	95.3947	167	86.8263	0	0	2	0	1	4	7	4.60526	0.868263	0.953947	0.909091
	Staph.velvet	K2BOSS-K15	170	152	145	95.3947	167	86.8263	0	0	1	2	0	4	7	4.60526	0.868263	0.953947	0.909091
	Staph.velvet	K2BOSS-K16	170	151	146	96.6887	167	87.4251	0	0	1	0	1	3	5	3.31126	0.874251	0.966887	0.918239
	Staph.velvet	K2BOSS-K17	170	150	141	94	167	84.4311	0	0	2	2	1	4	9	6	0.844311	0.94	0.88959
	Staph.velvet	K2BOSS-K18	170	142	134	94.3662	167	80.2395	0	0	2	2	0	4	8	5.6338	0.802395	0.943662	0.867314
	Staph.velvet	K2BOSS-K19	170	145	139	95.8621	167	83.2335	0	0	1	2	0	3	6	4.13793	0.832335	0.958621	0.891026
	Staph.velvet	K2BOSS-K20	170	147	139	94.5578	167	83.2335	0	0	2	2	0	4	8	5.44218	0.832335	0.945578	0.88535
	Staph.velvet	K2BOSS-K21	170	146	139	95.2055	167	83.2335	0	0	0	4	0	3	7	4.79452	0.832335	0.952055	0.888179
	Staph.velvet	K2BOSS-K22	170	148	142	95.9459	167	85.0299	0	0	1	2	0	3	6	4.05405	0.850299	0.959459	0.901587
	Staph.velvet	K2BOSS-K23	170	148	141	95.2703	167	84.4311	0	0	1	3	0	3	7	4.72973	0.844311	0.952703	0.895238
	Staph.velvet	K2BOSS-K24	170	150	143	95.3333	167	85.6287	0	0	1	3	0	3	7	4.66667	0.856287	0.953333	0.902208
	Staph.velvet	K2BOSS-K25	170	148	142	95.9459	167	85.0299	0	0	1	2	0	3	6	4.05405	0.850299	0.959459	0.901587
	Staph.velvet	K2BOSS-K26	170	155	148	95.4839	167	88.6228	0	0	1	2	1	3	7	4.51613	0.886228	0.954839	0.919255
	Staph.velvet	K2BOSS-K27	170	150	140	93.3333	167	83.8323	0	0	2	3	0	5	10	6.66667	0.838323	0.933333	0.883281
	Staph.velvet	K2BOSS-K28	170	149	138	92.6174	167	82.6347	0	0	2	3	1	5	11	7.38255	0.826347	0.926174	0.873418
	Staph.velvet	BOWTIE2_G	170	144	137	95.1389	167	82.0359	0	0	0	5	0	2	7	4.86111	0.820359	0.951389	0.881029
	Staph.velvet	BOWTIE2_L	170	149	141	94.6309	167	84.4311	0	1	0	4	1	2	8	5.36913	0.844311	0.946309	0.892405
	Staph.velvet	BOWTIE	170	148	140	94.5946	167	83.8323	0	2	0	3	1	2	8	5.40541	0.838323	0.945946	0.888889
	Staph.velvet	BWA-MEM	170	149	144	96.6443	167	86.2275	0	0	1	2	0	2	5	3.3557	0.862275	0.966443	0.911392
	Staph.velvet	BWA	170	145	139	95.8621	167	83.2335	0	2	0	3	0	1	6	4.13793	0.832335	0.958621	0.891026
