# Supplementary material for: Fast-SG: an alignment-free algorithm for hybrid assembly
Source: Gigascience. 2018 May 5;7(5):giy048. doi: 10.1093/gigascience/giy048 (PMC6007556; doi:10.1093/gigascience/giy048)
Supplement: Supplement materials [file giy048_supp.zip › Supplementary_Table_S18.xlsx]

## Sheet: SCAFFMATCH
	Dataset	Scaffolder	Tags	Total joins	Correct joins	% Correct	Potential joins	Recall	1	2	4	5	8	12	Bad joins	% Error	TPR=TP/P	PPV=TP/TP+FP	F-Score=2 TPR PPV/TPR+PPV
	Rhodobacter	K2SM-K12	577	496	471	94.9597	570	82.6316	0	15	3	0	4	3	25	5.04032	0.826316	0.949597	0.883677
	Rhodobacter	K2SM-K13	577	512	488	95.3125	570	85.614	0	6	6	1	4	7	24	4.6875	0.85614	0.953125	0.902033
	Rhodobacter	K2SM-K14	577	516	490	94.9612	570	85.9649	0	11	5	0	4	6	26	5.03876	0.859649	0.949612	0.902394
	Rhodobacter	K2SM-K15	577	517	485	93.8104	570	85.0877	0	13	6	0	5	8	32	6.18956	0.850877	0.938104	0.892364
	Rhodobacter	K2SM-K16	577	512	480	93.75	570	84.2105	0	15	5	1	5	6	32	6.25	0.842105	0.9375	0.887246
	Rhodobacter	K2SM-K17	577	517	482	93.2302	570	84.5614	0	13	5	2	9	6	35	6.76983	0.845614	0.932302	0.886845
	Rhodobacter	K2SM-K18	577	519	481	92.6782	570	84.386	0	15	5	2	9	7	38	7.32177	0.84386	0.926782	0.883379
	Rhodobacter	K2SM-K19	577	520	480	92.3077	570	84.2105	0	13	6	2	11	8	40	7.69231	0.842105	0.923077	0.880734
	Rhodobacter	K2SM-K20	577	519	480	92.4855	570	84.2105	0	13	6	1	11	8	39	7.51445	0.842105	0.924855	0.881543
	Rhodobacter	K2SM-K21	577	518	480	92.6641	570	84.2105	0	14	5	1	10	8	38	7.33591	0.842105	0.926641	0.882353
	Rhodobacter	K2SM-K22	577	520	484	93.0769	570	84.9123	0	10	6	2	10	8	36	6.92308	0.849123	0.930769	0.888073
	Rhodobacter	K2SM-K23	577	519	485	93.4489	570	85.0877	0	9	6	1	10	8	34	6.55106	0.850877	0.934489	0.890725
	Rhodobacter	K2SM-K24	577	521	485	93.0902	570	85.0877	0	11	5	1	11	8	36	6.90979	0.850877	0.930902	0.889093
	Rhodobacter	K2SM-K25	577	520	488	93.8462	570	85.614	0	10	4	0	11	7	32	6.15385	0.85614	0.938462	0.895413
	Rhodobacter	K2SM-K26	577	519	488	94.027	570	85.614	0	7	5	0	12	7	31	5.97303	0.85614	0.94027	0.896235
	Rhodobacter	K2SM-K27	577	518	488	94.2085	570	85.614	0	7	4	0	12	7	30	5.79151	0.85614	0.942085	0.897059
	Rhodobacter	K2SM-K28	577	522	492	94.2529	570	86.3158	0	8	4	0	12	6	30	5.74713	0.863158	0.942529	0.901099
	Rhodobacter	K2SM-K29	577	517	488	94.3907	570	85.614	0	9	4	0	11	5	29	5.60928	0.85614	0.943907	0.897884
	Rhodobacter	K2SM-K30	577	518	490	94.5946	570	85.9649	0	8	4	0	11	5	28	5.40541	0.859649	0.945946	0.900735
	Rhodobacter	K2SM-K31	577	518	488	94.2085	570	85.614	0	9	4	0	12	5	30	5.79151	0.85614	0.942085	0.897059
	Rhodobacter	K2SM-K32	577	517	488	94.3907	570	85.614	0	9	4	0	11	5	29	5.60928	0.85614	0.943907	0.897884
	Rhodobacter	K2SM-K33	577	519	492	94.7977	570	86.3158	0	8	4	0	10	5	27	5.20231	0.863158	0.947977	0.903581
	Rhodobacter	K2SM-K34	577	517	491	94.971	570	86.1404	0	8	3	0	10	5	26	5.02901	0.861404	0.94971	0.903404
	Rhodobacter	K2SM-K35	577	517	492	95.1644	570	86.3158	0	8	3	0	9	5	25	4.83559	0.863158	0.951644	0.905244
	Rhodobacter	K2SM-K36	577	516	492	95.3488	570	86.3158	0	8	3	0	8	5	24	4.65116	0.863158	0.953488	0.906077
	Rhodobacter	K2SM-K37	577	516	490	94.9612	570	85.9649	0	8	3	2	8	5	26	5.03876	0.859649	0.949612	0.902394
	Rhodobacter	K2SM-K38	577	510	484	94.902	570	84.9123	0	7	4	2	8	5	26	5.09804	0.849123	0.94902	0.896296
	Rhodobacter	K2SM-K39	577	511	486	95.1076	570	85.2632	0	7	3	2	8	5	25	4.89237	0.852632	0.951076	0.899167
	Rhodobacter	K2SM-K40	577	511	486	95.1076	570	85.2632	0	7	3	2	8	5	25	4.89237	0.852632	0.951076	0.899167
	Rhodobacter	K2SM-K41	577	509	485	95.2849	570	85.0877	0	6	3	2	8	5	24	4.71513	0.850877	0.952849	0.898981
	Rhodobacter	K2SM-K42	577	507	483	95.2663	570	84.7368	0	6	3	2	8	5	24	4.73373	0.847368	0.952663	0.896936
	Rhodobacter	K2SM-K43	577	507	484	95.4635	570	84.9123	0	7	2	0	9	5	23	4.53649	0.849123	0.954635	0.898793
	Rhodobacter	K2SM-K44	577	506	481	95.0593	570	84.386	0	9	2	0	9	5	25	4.94071	0.84386	0.950593	0.894052
	Rhodobacter	K2SM-K45	577	503	480	95.4274	570	84.2105	0	9	1	0	9	4	23	4.57256	0.842105	0.954274	0.894688
	Rhodobacter	K2SM-K46	577	503	480	95.4274	570	84.2105	0	9	1	0	9	4	23	4.57256	0.842105	0.954274	0.894688
	Rhodobacter	K2SM-K47	577	501	479	95.6088	570	84.0351	0	9	0	0	9	4	22	4.39122	0.840351	0.956088	0.894491
	Rhodobacter	K2SM-K48	577	498	474	95.1807	570	83.1579	0	10	1	0	9	4	24	4.81928	0.831579	0.951807	0.88764
	Rhodobacter	K2SM-K49	577	498	476	95.5823	570	83.5088	0	10	0	0	8	4	22	4.41767	0.835088	0.955823	0.891386
	Rhodobacter	K2SM-K50	577	499	473	94.7896	570	82.9825	0	12	1	0	9	4	26	5.21042	0.829825	0.947896	0.884939
	Rhodobacter	K2SM-K51	577	495	472	95.3535	570	82.807	0	12	0	0	7	4	23	4.64646	0.82807	0.953535	0.886385
	Rhodobacter	K2SM-K52	577	495	470	94.9495	570	82.4561	0	12	1	0	8	4	25	5.05051	0.824561	0.949495	0.882629
	Rhodobacter	K2SM-K53	577	497	475	95.5734	570	83.3333	0	13	0	0	6	3	22	4.42656	0.833333	0.955734	0.890347
	Rhodobacter	K2SM-K54	577	494	474	95.9514	570	83.1579	0	12	0	0	5	3	20	4.04858	0.831579	0.959514	0.890977
	Rhodobacter	K2SM-K55	577	494	474	95.9514	570	83.1579	0	12	0	0	5	3	20	4.04858	0.831579	0.959514	0.890977
	Rhodobacter	K2SM-K56	577	492	470	95.5285	570	82.4561	0	13	0	0	6	3	22	4.47154	0.824561	0.955285	0.885122
	Rhodobacter	K2SM-K57	577	490	468	95.5102	570	82.1053	0	13	0	0	6	3	22	4.4898	0.821053	0.955102	0.883019
	Rhodobacter	K2SM-K58	577	488	468	95.9016	570	82.1053	0	11	0	0	6	3	20	4.09836	0.821053	0.959016	0.884688
	Rhodobacter	K2SM-K59	577	486	468	96.2963	570	82.1053	0	9	0	0	6	3	18	3.7037	0.821053	0.962963	0.886364
	Rhodobacter	K2SM-K60	577	481	465	96.6736	570	81.5789	0	8	0	0	5	3	16	3.3264	0.815789	0.966736	0.884872
	Rhodobacter	K2SM-K61	577	479	462	96.4509	570	81.0526	0	8	0	0	6	3	17	3.54906	0.810526	0.964509	0.880839
	Rhodobacter	K2SM-K62	577	477	460	96.4361	570	80.7018	0	8	0	0	6	3	17	3.56394	0.807018	0.964361	0.878701
	Rhodobacter	K2SM-K63	577	474	461	97.2574	570	80.8772	0	6	0	0	4	3	13	2.74262	0.808772	0.972574	0.883142
	Rhodobacter	K2SM-K64	577	469	458	97.6546	570	80.3509	0	4	0	0	4	3	11	2.34542	0.803509	0.976546	0.881617
	Rhodobacter	K2SM-K65	577	468	458	97.8632	570	80.3509	0	4	0	0	3	3	10	2.13675	0.803509	0.978632	0.882466
	Rhodobacter	K2SM-K66	577	466	456	97.8541	570	80	0	4	0	0	3	3	10	2.14592	0.8	0.978541	0.880309
	Rhodobacter	K2SM-K67	577	463	455	98.2721	570	79.8246	0	4	0	0	1	3	8	1.72786	0.798246	0.982721	0.880929
	Rhodobacter	K2SM-K68	577	460	452	98.2609	570	79.2982	0	4	0	0	1	3	8	1.73913	0.792982	0.982609	0.87767
	Rhodobacter	K2SM-K69	577	458	448	97.8166	570	78.5965	0	4	1	0	2	3	10	2.18341	0.785965	0.978166	0.871595
	Rhodobacter	K2SM-K70	577	451	442	98.0044	570	77.5439	0	4	1	0	1	3	9	1.99557	0.775439	0.980044	0.865818
	Rhodobacter	BOWTIE2_G	577	513	480	93.5673	570	84.2105	0	13	5	3	6	6	33	6.43275	0.842105	0.935673	0.886427
	Rhodobacter	BOWTIE2_L	577	518	475	91.6988	570	83.3333	0	15	5	2	12	9	43	8.30116	0.833333	0.916988	0.873162
	Rhodobacter	BOWTIE	577	402	385	95.7711	570	67.5439	0	9	2	0	2	4	17	4.22886	0.675439	0.957711	0.792181
	Rhodobacter	BWA-MEM	577	516	479	92.8295	570	84.0351	0	15	5	0	10	7	37	7.17054	0.840351	0.928295	0.882136
	Rhodobacter	BWA	577	431	420	97.4478	570	73.6842	0	7	0	0	0	4	11	2.5522	0.736842	0.974478	0.839161

## Sheet: OPERA-LG
	Dataset	Scaffolder	Tags	Total joins	Correct joins	% Correct	Potential joins	Recall	1	2	4	5	8	12	Bad joins	% Error	TPR=TP/P	PPV=TP/TP+FP	F-Score=2 TPR PPV/TPR+PPV
	Rhodobacter	opera-K12	577	309	306	99.0291	570	53.6842	0	1	0	1	0	1	3	0.970874	0.536842	0.990291	0.696246
	Rhodobacter	opera-K13	577	393	381	96.9466	570	66.8421	0	6	1	2	0	3	12	3.05344	0.668421	0.969466	0.791277
	Rhodobacter	opera-K14	577	361	352	97.5069	570	61.7544	0	3	3	1	0	2	9	2.49307	0.617544	0.975069	0.756176
	Rhodobacter	opera-K15	577	389	377	96.9152	570	66.1404	0	6	3	1	0	2	12	3.08483	0.661404	0.969152	0.786236
	Rhodobacter	opera-K16	577	374	365	97.5936	570	64.0351	0	6	1	1	0	1	9	2.40642	0.640351	0.975936	0.773305
	Rhodobacter	opera-K17	577	392	380	96.9388	570	66.6667	0	6	3	1	0	2	12	3.06122	0.666667	0.969388	0.790021
	Rhodobacter	opera-K18	577	384	373	97.1354	570	65.4386	0	6	2	1	0	2	11	2.86458	0.654386	0.971354	0.781971
	Rhodobacter	opera-K19	577	370	360	97.2973	570	63.1579	0	5	2	1	0	2	10	2.7027	0.631579	0.972973	0.765957
	Rhodobacter	opera-K20	577	391	380	97.1867	570	66.6667	0	6	2	1	0	2	11	2.8133	0.666667	0.971867	0.790843
	Rhodobacter	opera-K21	577	388	377	97.1649	570	66.1404	0	6	2	1	0	2	11	2.83505	0.661404	0.971649	0.787056
	Rhodobacter	opera-K22	577	380	371	97.6316	570	65.0877	0	6	1	1	0	1	9	2.36842	0.650877	0.976316	0.781053
	Rhodobacter	opera-K23	577	393	382	97.201	570	67.0175	0	6	2	1	0	2	11	2.79898	0.670175	0.97201	0.793354
	Rhodobacter	opera-K24	577	391	380	97.1867	570	66.6667	0	6	2	1	0	2	11	2.8133	0.666667	0.971867	0.790843
	Rhodobacter	opera-K25	577	385	376	97.6623	570	65.9649	0	6	1	1	0	1	9	2.33766	0.659649	0.976623	0.787435
	Rhodobacter	opera-K26	577	380	371	97.6316	570	65.0877	0	6	1	1	0	1	9	2.36842	0.650877	0.976316	0.781053
	Rhodobacter	opera-K27	577	398	385	96.7337	570	67.5439	0	6	3	2	0	2	13	3.26633	0.675439	0.967337	0.795455
	Rhodobacter	opera-K28	577	394	383	97.2081	570	67.193	0	6	2	1	0	2	11	2.79188	0.67193	0.972081	0.794606
	Rhodobacter	opera-K29	577	387	376	97.1576	570	65.9649	0	6	2	1	0	2	11	2.84238	0.659649	0.971576	0.785789
	Rhodobacter	opera-K30	577	384	373	97.1354	570	65.4386	0	3	4	1	0	3	11	2.86458	0.654386	0.971354	0.781971
	Rhodobacter	opera-K31	577	395	388	98.2278	570	68.0702	0	3	2	0	0	2	7	1.77215	0.680702	0.982278	0.804145
	Rhodobacter	opera-K32	577	395	388	98.2278	570	68.0702	0	2	2	1	0	2	7	1.77215	0.680702	0.982278	0.804145
	Rhodobacter	opera-K33	577	393	386	98.2188	570	67.7193	0	2	2	1	0	2	7	1.78117	0.677193	0.982188	0.801661
	Rhodobacter	opera-K34	577	388	380	97.9381	570	66.6667	0	3	2	1	0	2	8	2.06186	0.666667	0.979381	0.793319
	Rhodobacter	opera-K35	577	388	380	97.9381	570	66.6667	0	3	2	1	0	2	8	2.06186	0.666667	0.979381	0.793319
	Rhodobacter	opera-K36	577	384	378	98.4375	570	66.3158	0	3	1	1	0	1	6	1.5625	0.663158	0.984375	0.792453
	Rhodobacter	opera-K37	577	396	388	97.9798	570	68.0702	0	4	1	1	0	2	8	2.0202	0.680702	0.979798	0.803313
	Rhodobacter	opera-K38	577	396	389	98.2323	570	68.2456	0	3	1	1	0	2	7	1.76768	0.682456	0.982323	0.805383
	Rhodobacter	opera-K39	577	396	388	97.9798	570	68.0702	0	4	1	1	0	2	8	2.0202	0.680702	0.979798	0.803313
	Rhodobacter	opera-K40	577	396	388	97.9798	570	68.0702	0	4	1	1	0	2	8	2.0202	0.680702	0.979798	0.803313
	Rhodobacter	opera-K41	577	392	384	97.9592	570	67.3684	0	4	1	1	0	2	8	2.04082	0.673684	0.979592	0.798337
	Rhodobacter	opera-K42	577	388	381	98.1959	570	66.8421	0	3	1	1	0	2	7	1.80412	0.668421	0.981959	0.795407
	Rhodobacter	opera-K43	577	388	381	98.1959	570	66.8421	0	3	1	1	0	2	7	1.80412	0.668421	0.981959	0.795407
	Rhodobacter	opera-K44	577	389	385	98.9717	570	67.5439	0	2	1	0	0	1	4	1.02828	0.675439	0.989717	0.80292
	Rhodobacter	opera-K45	577	387	384	99.2248	570	67.3684	0	2	0	0	0	1	3	0.775194	0.673684	0.992248	0.802508
	Rhodobacter	opera-K46	577	388	385	99.2268	570	67.5439	0	2	0	0	0	1	3	0.773196	0.675439	0.992268	0.803758
	Rhodobacter	opera-K47	577	388	385	99.2268	570	67.5439	0	2	0	0	0	1	3	0.773196	0.675439	0.992268	0.803758
	Rhodobacter	opera-K48	577	388	385	99.2268	570	67.5439	0	2	0	0	0	1	3	0.773196	0.675439	0.992268	0.803758
	Rhodobacter	opera-K49	577	387	384	99.2248	570	67.3684	0	2	0	0	0	1	3	0.775194	0.673684	0.992248	0.802508
	Rhodobacter	opera-K50	577	377	372	98.6737	570	65.2632	0	4	0	0	0	1	5	1.32626	0.652632	0.986737	0.785639
	Rhodobacter	opera-K51	577	378	373	98.6772	570	65.4386	0	4	0	0	0	1	5	1.32275	0.654386	0.986772	0.78692
	Rhodobacter	opera-K52	577	380	375	98.6842	570	65.7895	0	4	0	0	0	1	5	1.31579	0.657895	0.986842	0.789474
	Rhodobacter	opera-K53	577	380	376	98.9474	570	65.9649	0	3	0	0	0	1	4	1.05263	0.659649	0.989474	0.791579
	Rhodobacter	opera-K54	577	384	380	98.9583	570	66.6667	0	3	0	0	0	1	4	1.04167	0.666667	0.989583	0.796646
	Rhodobacter	opera-K55	577	375	371	98.9333	570	65.0877	0	3	0	0	0	1	4	1.06667	0.650877	0.989333	0.785185
	Rhodobacter	opera-K56	577	376	372	98.9362	570	65.2632	0	3	0	0	0	1	4	1.06383	0.652632	0.989362	0.786469
	Rhodobacter	opera-K57	577	379	375	98.9446	570	65.7895	0	3	0	0	0	1	4	1.05541	0.657895	0.989446	0.790306
	Rhodobacter	opera-K58	577	369	365	98.916	570	64.0351	0	3	0	0	0	1	4	1.08401	0.640351	0.98916	0.777423
	Rhodobacter	opera-K59	577	369	365	98.916	570	64.0351	0	3	0	0	0	1	4	1.08401	0.640351	0.98916	0.777423
	Rhodobacter	opera-K60	577	372	368	98.9247	570	64.5614	0	3	0	0	0	1	4	1.07527	0.645614	0.989247	0.781316
	Rhodobacter	opera-K61	577	374	370	98.9305	570	64.9123	0	3	0	0	0	1	4	1.06952	0.649123	0.989305	0.783898
	Rhodobacter	opera-K62	577	366	363	99.1803	570	63.6842	0	2	0	0	0	1	3	0.819672	0.636842	0.991803	0.775641
	Rhodobacter	opera-K63	577	365	362	99.1781	570	63.5088	0	2	0	0	0	1	3	0.821918	0.635088	0.991781	0.774332
	Rhodobacter	opera-K64	577	367	366	99.7275	570	64.2105	0	0	0	0	0	1	1	0.27248	0.642105	0.997275	0.781217
	Rhodobacter	opera-K65	577	367	366	99.7275	570	64.2105	0	0	0	0	0	1	1	0.27248	0.642105	0.997275	0.781217
	Rhodobacter	opera-K66	577	355	354	99.7183	570	62.1053	0	0	0	0	0	1	1	0.28169	0.621053	0.997183	0.765405
	Rhodobacter	opera-K67	577	360	359	99.7222	570	62.9825	0	0	0	0	0	1	1	0.277778	0.629825	0.997222	0.772043
	Rhodobacter	opera-K68	577	361	360	99.723	570	63.1579	0	0	0	0	0	1	1	0.277008	0.631579	0.99723	0.773362
	Rhodobacter	opera-K69	577	364	361	99.1758	570	63.3333	0	1	0	0	0	2	3	0.824176	0.633333	0.991758	0.773019
	Rhodobacter	opera-K70	577	347	346	99.7118	570	60.7018	0	0	0	0	0	1	1	0.288184	0.607018	0.997118	0.754635
	Rhodobacter	BOWTIE2_G	577	392	385	98.2143	570	67.5439	0	4	1	1	0	1	7	1.78571	0.675439	0.982143	0.800416
	Rhodobacter	BOWTIE2_L	577	11	11	100	570	1.92982	0	0	0	0	0	0	0	0	0.0192982	1	0.0378657
	Rhodobacter	BOWTIE	577	317	316	99.6845	570	55.4386	0	0	0	0	0	1	1	0.315457	0.554386	0.996845	0.712514
	Rhodobacter	BWA-MEM	577	396	296	74.7475	570	51.9298	86	4	5	1	2	2	100	25.2525	0.519298	0.747475	0.612836
	Rhodobacter	BWA	577	346	343	99.1329	570	60.1754	0	2	0	0	0	1	3	0.867052	0.601754	0.991329	0.748908

## Sheet: BESST2
	Dataset	Scaffolder	Tags	Total joins	Correct joins	% Correct	Potential joins	Recall	1	2	4	5	8	12	Bad joins	% Error	TPR=TP/P	PPV=TP/TP+FP	F-Score=2 TPR PPV/TPR+PPV
	Rhodobacter	BESST-K12	577	368	360	97.8261	570	63.1579	0	5	1	0	1	1	8	2.17391	0.631579	0.978261	0.767591
	Rhodobacter	BESST-K13	577	381	374	98.1627	570	65.614	0	5	0	0	1	1	7	1.83727	0.65614	0.981627	0.78654
	Rhodobacter	BESST-K14	577	385	375	97.4026	570	65.7895	0	7	1	0	1	1	10	2.5974	0.657895	0.974026	0.78534
	Rhodobacter	BESST-K15	577	375	373	99.4667	570	65.4386	0	1	0	0	0	1	2	0.533333	0.654386	0.994667	0.789418
	Rhodobacter	BESST-K16	577	383	375	97.9112	570	65.7895	0	6	0	0	1	1	8	2.08877	0.657895	0.979112	0.786988
	Rhodobacter	BESST-K17	577	380	370	97.3684	570	64.9123	0	5	2	0	2	1	10	2.63158	0.649123	0.973684	0.778947
	Rhodobacter	BESST-K18	577	371	369	99.4609	570	64.7368	0	1	0	0	0	1	2	0.539084	0.647368	0.994609	0.784272
	Rhodobacter	BESST-K19	577	377	368	97.6127	570	64.5614	0	4	1	0	2	2	9	2.38727	0.645614	0.976127	0.777191
	Rhodobacter	BESST-K20	577	390	378	96.9231	570	66.3158	0	8	1	0	1	2	12	3.07692	0.663158	0.969231	0.7875
	Rhodobacter	BESST-K21	577	381	369	96.8504	570	64.7368	0	8	1	0	1	2	12	3.14961	0.647368	0.968504	0.776025
	Rhodobacter	BESST-K22	577	384	372	96.875	570	65.2632	0	8	1	0	1	2	12	3.125	0.652632	0.96875	0.779874
	Rhodobacter	BESST-K23	577	383	374	97.6501	570	65.614	0	6	0	0	2	1	9	2.34987	0.65614	0.976501	0.78489
	Rhodobacter	BESST-K24	577	370	369	99.7297	570	64.7368	0	0	0	0	0	1	1	0.27027	0.647368	0.997297	0.785106
	Rhodobacter	BESST-K25	577	379	373	98.4169	570	65.4386	0	4	0	0	1	1	6	1.58311	0.654386	0.984169	0.786091
	Rhodobacter	BESST-K26	577	377	371	98.4085	570	65.0877	0	4	0	0	1	1	6	1.59151	0.650877	0.984085	0.783527
	Rhodobacter	BESST-K27	577	377	371	98.4085	570	65.0877	0	4	0	0	1	1	6	1.59151	0.650877	0.984085	0.783527
	Rhodobacter	BESST-K28	577	376	370	98.4043	570	64.9123	0	4	0	0	1	1	6	1.59574	0.649123	0.984043	0.782241
	Rhodobacter	BESST-K29	577	367	366	99.7275	570	64.2105	0	0	0	0	0	1	1	0.27248	0.642105	0.997275	0.781217
	Rhodobacter	BESST-K30	577	376	370	98.4043	570	64.9123	0	4	0	0	1	1	6	1.59574	0.649123	0.984043	0.782241
	Rhodobacter	BESST-K31	577	367	366	99.7275	570	64.2105	0	0	0	0	0	1	1	0.27248	0.642105	0.997275	0.781217
	Rhodobacter	BESST-K32	577	367	366	99.7275	570	64.2105	0	0	0	0	0	1	1	0.27248	0.642105	0.997275	0.781217
	Rhodobacter	BESST-K33	577	366	365	99.7268	570	64.0351	0	0	0	0	0	1	1	0.273224	0.640351	0.997268	0.779915
	Rhodobacter	BESST-K34	577	376	372	98.9362	570	65.2632	0	1	1	0	1	1	4	1.06383	0.652632	0.989362	0.786469
	Rhodobacter	BESST-K35	577	366	365	99.7268	570	64.0351	0	0	0	0	0	1	1	0.273224	0.640351	0.997268	0.779915
	Rhodobacter	BESST-K36	577	364	363	99.7253	570	63.6842	0	0	0	0	0	1	1	0.274725	0.636842	0.997253	0.777302
	Rhodobacter	BESST-K37	577	364	363	99.7253	570	63.6842	0	0	0	0	0	1	1	0.274725	0.636842	0.997253	0.777302
	Rhodobacter	BESST-K38	577	364	363	99.7253	570	63.6842	0	0	0	0	0	1	1	0.274725	0.636842	0.997253	0.777302
	Rhodobacter	BESST-K39	577	364	363	99.7253	570	63.6842	0	0	0	0	0	1	1	0.274725	0.636842	0.997253	0.777302
	Rhodobacter	BESST-K40	577	364	363	99.7253	570	63.6842	0	0	0	0	0	1	1	0.274725	0.636842	0.997253	0.777302
	Rhodobacter	BESST-K41	577	362	361	99.7238	570	63.3333	0	0	0	0	0	1	1	0.276243	0.633333	0.997238	0.774678
	Rhodobacter	BESST-K42	577	362	361	99.7238	570	63.3333	0	0	0	0	0	1	1	0.276243	0.633333	0.997238	0.774678
	Rhodobacter	BESST-K43	577	361	360	99.723	570	63.1579	0	0	0	0	0	1	1	0.277008	0.631579	0.99723	0.773362
	Rhodobacter	BESST-K44	577	360	359	99.7222	570	62.9825	0	0	0	0	0	1	1	0.277778	0.629825	0.997222	0.772043
	Rhodobacter	BESST-K45	577	360	359	99.7222	570	62.9825	0	0	0	0	0	1	1	0.277778	0.629825	0.997222	0.772043
	Rhodobacter	BESST-K46	577	360	359	99.7222	570	62.9825	0	0	0	0	0	1	1	0.277778	0.629825	0.997222	0.772043
	Rhodobacter	BESST-K47	577	362	361	99.7238	570	63.3333	0	0	0	0	0	1	1	0.276243	0.633333	0.997238	0.774678
	Rhodobacter	BESST-K48	577	360	359	99.7222	570	62.9825	0	0	0	0	0	1	1	0.277778	0.629825	0.997222	0.772043
	Rhodobacter	BESST-K49	577	362	361	99.7238	570	63.3333	0	0	0	0	0	1	1	0.276243	0.633333	0.997238	0.774678
	Rhodobacter	BESST-K50	577	360	359	99.7222	570	62.9825	0	0	0	0	0	1	1	0.277778	0.629825	0.997222	0.772043
	Rhodobacter	BESST-K51	577	361	360	99.723	570	63.1579	0	0	0	0	0	1	1	0.277008	0.631579	0.99723	0.773362
	Rhodobacter	BESST-K52	577	361	360	99.723	570	63.1579	0	0	0	0	0	1	1	0.277008	0.631579	0.99723	0.773362
	Rhodobacter	BESST-K53	577	360	359	99.7222	570	62.9825	0	0	0	0	0	1	1	0.277778	0.629825	0.997222	0.772043
	Rhodobacter	BESST-K54	577	357	356	99.7199	570	62.4561	0	0	0	0	0	1	1	0.280112	0.624561	0.997199	0.768069
	Rhodobacter	BESST-K55	577	352	351	99.7159	570	61.5789	0	0	0	0	0	1	1	0.284091	0.615789	0.997159	0.761388
	Rhodobacter	BESST-K56	577	352	351	99.7159	570	61.5789	0	0	0	0	0	1	1	0.284091	0.615789	0.997159	0.761388
	Rhodobacter	BESST-K57	577	351	349	99.4302	570	61.2281	0	0	1	0	0	1	2	0.569801	0.612281	0.994302	0.757872
	Rhodobacter	BESST-K58	577	351	350	99.7151	570	61.4035	0	0	0	0	0	1	1	0.2849	0.614035	0.997151	0.760043
	Rhodobacter	BESST-K59	577	351	349	99.4302	570	61.2281	0	0	1	0	0	1	2	0.569801	0.612281	0.994302	0.757872
	Rhodobacter	BESST-K60	577	349	347	99.4269	570	60.8772	0	0	1	0	0	1	2	0.573066	0.608772	0.994269	0.755169
	Rhodobacter	BESST-K61	577	344	344	100	570	60.3509	0	0	0	0	0	0	0	0	0.603509	1	0.752735
	Rhodobacter	BESST-K62	577	345	345	100	570	60.5263	0	0	0	0	0	0	0	0	0.605263	1	0.754098
	Rhodobacter	BESST-K63	577	345	345	100	570	60.5263	0	0	0	0	0	0	0	0	0.605263	1	0.754098
	Rhodobacter	BESST-K64	577	337	337	100	570	59.1228	0	0	0	0	0	0	0	0	0.591228	1	0.743109
	Rhodobacter	BESST-K65	577	337	337	100	570	59.1228	0	0	0	0	0	0	0	0	0.591228	1	0.743109
	Rhodobacter	BESST-K66	577	333	333	100	570	58.4211	0	0	0	0	0	0	0	0	0.584211	1	0.737542
	Rhodobacter	BESST-K67	577	331	331	100	570	58.0702	0	0	0	0	0	0	0	0	0.580702	1	0.734739
	Rhodobacter	BESST-K68	577	329	329	100	570	57.7193	0	0	0	0	0	0	0	0	0.577193	1	0.731924
	Rhodobacter	BESST-K69	577	326	326	100	570	57.193	0	0	0	0	0	0	0	0	0.57193	1	0.727679
	Rhodobacter	BESST-K70	577	326	326	100	570	57.193	0	0	0	0	0	0	0	0	0.57193	1	0.727679
	Rhodobacter	BOWTIE2_G	577	361	359	99.446	570	62.9825	0	1	0	0	0	1	2	0.554017	0.629825	0.99446	0.771214
	Rhodobacter	BOWTIE2_L	577	252	251	99.6032	570	44.0351	0	0	1	0	0	0	1	0.396825	0.440351	0.996032	0.610706
	Rhodobacter	BWA-MEM	577	375	373	99.4667	570	65.4386	0	1	0	0	1	0	2	0.533333	0.654386	0.994667	0.789418
	Rhodobacter	BWA	577	317	316	99.6845	570	55.4386	0	1	0	0	0	0	1	0.315457	0.554386	0.996845	0.712514

## Sheet: BOSS
	Dataset	Scaffolder	Tags	Total joins	Correct joins	% Correct	Potential joins	Recall	1	2	4	5	8	12	Bad joins	% Error	TPR=TP/P	PPV=TP/TP+FP	F-Score=2 TPR PPV/TPR+PPV
	Rhodobacter	K2BOSS-K12	577	501	477	95.2096	570	83.6842	0	9	5	1	1	8	24	4.79042	0.836842	0.952096	0.890756
	Rhodobacter	K2BOSS-K13	577	511	479	93.7378	570	84.0351	2	14	4	2	0	10	32	6.26223	0.840351	0.937378	0.886216
	Rhodobacter	K2BOSS-K14	577	525	489	93.1429	570	85.7895	0	17	5	0	4	10	36	6.85714	0.857895	0.931429	0.893151
	Rhodobacter	K2BOSS-K15	577	521	484	92.8983	570	84.9123	0	21	5	0	0	11	37	7.10173	0.849123	0.928983	0.887259
	Rhodobacter	K2BOSS-K16	577	528	482	91.2879	570	84.5614	0	32	3	1	0	10	46	8.71212	0.845614	0.912879	0.87796
	Rhodobacter	K2BOSS-K17	577	532	483	90.7895	570	84.7368	0	26	7	1	3	12	49	9.21053	0.847368	0.907895	0.876588
	Rhodobacter	K2BOSS-K18	577	528	480	90.9091	570	84.2105	0	29	3	4	1	11	48	9.09091	0.842105	0.909091	0.874317
	Rhodobacter	K2BOSS-K19	577	525	479	91.2381	570	84.0351	0	23	7	2	2	12	46	8.7619	0.840351	0.912381	0.874886
	Rhodobacter	K2BOSS-K20	577	532	485	91.1654	570	85.0877	0	25	7	1	1	13	47	8.83459	0.850877	0.911654	0.880218
	Rhodobacter	K2BOSS-K21	577	531	488	91.9021	570	85.614	0	28	3	0	2	10	43	8.09793	0.85614	0.919021	0.886467
	Rhodobacter	K2BOSS-K22	577	529	489	92.4386	570	85.7895	0	18	7	1	2	12	40	7.56144	0.857895	0.924386	0.8899
	Rhodobacter	K2BOSS-K23	577	528	480	90.9091	570	84.2105	0	25	7	1	2	13	48	9.09091	0.842105	0.909091	0.874317
	Rhodobacter	K2BOSS-K24	577	525	479	91.2381	570	84.0351	0	28	5	0	2	11	46	8.7619	0.840351	0.912381	0.874886
	Rhodobacter	K2BOSS-K25	577	525	474	90.2857	570	83.1579	1	26	6	3	4	11	51	9.71429	0.831579	0.902857	0.865753
	Rhodobacter	K2BOSS-K26	577	527	478	90.7021	570	83.8596	0	19	9	3	3	15	49	9.29791	0.838596	0.907021	0.871468
	Rhodobacter	K2BOSS-K27	577	527	480	91.0816	570	84.2105	0	21	7	4	3	12	47	8.91841	0.842105	0.910816	0.875114
	Rhodobacter	K2BOSS-K28	577	528	482	91.2879	570	84.5614	0	25	6	3	2	10	46	8.71212	0.845614	0.912879	0.87796
	Rhodobacter	K2BOSS-K29	577	527	472	89.5636	570	82.807	0	27	8	3	4	13	55	10.4364	0.82807	0.895636	0.860529
	Rhodobacter	K2BOSS-K30	577	527	469	88.9943	570	82.2807	1	32	8	4	2	11	58	11.0057	0.822807	0.889943	0.855059
	Rhodobacter	K2BOSS-K31	577	521	483	92.7063	570	84.7368	0	17	5	3	2	11	38	7.29367	0.847368	0.927063	0.885426
	Rhodobacter	K2BOSS-K32	577	519	475	91.5222	570	83.3333	0	25	5	3	2	9	44	8.47784	0.833333	0.915222	0.87236
	Rhodobacter	K2BOSS-K33	577	522	484	92.7203	570	84.9123	0	19	6	0	2	11	38	7.27969	0.849123	0.927203	0.886447
	Rhodobacter	K2BOSS-K34	577	519	477	91.9075	570	83.6842	0	23	6	0	3	10	42	8.09249	0.836842	0.919075	0.876033
	Rhodobacter	K2BOSS-K35	577	515	473	91.8447	570	82.9825	0	23	5	0	3	11	42	8.15534	0.829825	0.918447	0.871889
	Rhodobacter	K2BOSS-K36	577	517	480	92.8433	570	84.2105	4	17	4	0	3	9	37	7.15667	0.842105	0.928433	0.883165
	Rhodobacter	K2BOSS-K37	577	513	485	94.5419	570	85.0877	0	12	5	0	1	10	28	5.45809	0.850877	0.945419	0.89566
	Rhodobacter	K2BOSS-K38	577	516	478	92.6357	570	83.8596	0	23	5	0	1	9	38	7.36434	0.838596	0.926357	0.880295
	Rhodobacter	K2BOSS-K39	577	512	482	94.1406	570	84.5614	0	16	3	0	3	8	30	5.85938	0.845614	0.941406	0.890943
	Rhodobacter	K2BOSS-K40	577	510	478	93.7255	570	83.8596	4	16	2	1	1	8	32	6.27451	0.838596	0.937255	0.885185
	Rhodobacter	K2BOSS-K41	577	514	479	93.1907	570	84.0351	0	24	3	0	1	7	35	6.80934	0.840351	0.931907	0.883764
	Rhodobacter	K2BOSS-K42	577	513	477	92.9825	570	83.6842	0	21	3	0	5	7	36	7.01754	0.836842	0.929825	0.880886
	Rhodobacter	K2BOSS-K43	577	512	476	92.9688	570	83.5088	0	21	4	0	3	8	36	7.03125	0.835088	0.929688	0.879852
	Rhodobacter	K2BOSS-K44	577	510	474	92.9412	570	83.1579	0	22	4	0	2	8	36	7.05882	0.831579	0.929412	0.877778
	Rhodobacter	K2BOSS-K45	577	512	475	92.7734	570	83.3333	0	27	3	0	1	6	37	7.22656	0.833333	0.927734	0.878004
	Rhodobacter	K2BOSS-K46	577	510	484	94.902	570	84.9123	0	16	2	0	2	6	26	5.09804	0.849123	0.94902	0.896296
	Rhodobacter	K2BOSS-K47	577	511	484	94.7162	570	84.9123	0	17	1	0	3	6	27	5.28376	0.849123	0.947162	0.895467
	Rhodobacter	K2BOSS-K48	577	511	484	94.7162	570	84.9123	0	17	1	0	3	6	27	5.28376	0.849123	0.947162	0.895467
	Rhodobacter	K2BOSS-K49	577	509	484	95.0884	570	84.9123	0	16	1	0	2	6	25	4.91159	0.849123	0.950884	0.897127
	Rhodobacter	K2BOSS-K50	577	508	479	94.2913	570	84.0351	0	17	1	0	5	6	29	5.70866	0.840351	0.942913	0.888683
	Rhodobacter	K2BOSS-K51	577	503	476	94.6322	570	83.5088	0	17	1	0	3	6	27	5.36779	0.835088	0.946322	0.887232
	Rhodobacter	K2BOSS-K52	577	512	482	94.1406	570	84.5614	0	22	0	0	3	5	30	5.85938	0.845614	0.941406	0.890943
	Rhodobacter	K2BOSS-K53	577	508	477	93.8976	570	83.6842	0	21	0	0	5	5	31	6.10236	0.836842	0.938976	0.884972
	Rhodobacter	K2BOSS-K54	577	504	476	94.4444	570	83.5088	0	19	0	0	5	4	28	5.55556	0.835088	0.944444	0.886406
	Rhodobacter	K2BOSS-K55	577	508	480	94.4882	570	84.2105	0	21	0	0	3	4	28	5.51181	0.842105	0.944882	0.890538
	Rhodobacter	K2BOSS-K56	577	505	478	94.6535	570	83.8596	0	19	0	0	4	4	27	5.34653	0.838596	0.946535	0.889302
	Rhodobacter	K2BOSS-K57	577	501	475	94.8104	570	83.3333	0	21	0	0	1	4	26	5.18962	0.833333	0.948104	0.887021
	Rhodobacter	K2BOSS-K58	577	500	476	95.2	570	83.5088	0	19	0	0	1	4	24	4.8	0.835088	0.952	0.88972
	Rhodobacter	K2BOSS-K59	577	501	477	95.2096	570	83.6842	0	19	0	0	1	4	24	4.79042	0.836842	0.952096	0.890756
	Rhodobacter	K2BOSS-K60	577	499	475	95.1904	570	83.3333	0	18	0	0	1	5	24	4.80962	0.833333	0.951904	0.888681
	Rhodobacter	K2BOSS-K61	577	499	476	95.3908	570	83.5088	0	17	0	0	2	4	23	4.60922	0.835088	0.953908	0.890552
	Rhodobacter	K2BOSS-K62	577	496	471	94.9597	570	82.6316	0	18	0	0	2	5	25	5.04032	0.826316	0.949597	0.883677
	Rhodobacter	K2BOSS-K63	577	497	472	94.9698	570	82.807	0	16	0	0	4	5	25	5.03018	0.82807	0.949698	0.884724
	Rhodobacter	K2BOSS-K64	577	490	468	95.5102	570	82.1053	0	15	0	0	3	4	22	4.4898	0.821053	0.955102	0.883019
	Rhodobacter	K2BOSS-K65	577	488	466	95.4918	570	81.7544	0	15	0	0	3	4	22	4.5082	0.817544	0.954918	0.880907
	Rhodobacter	K2BOSS-K66	577	485	468	96.4948	570	82.1053	0	12	0	0	1	4	17	3.50515	0.821053	0.964948	0.887204
	Rhodobacter	K2BOSS-K67	577	485	467	96.2887	570	81.9298	0	14	0	0	0	4	18	3.71134	0.819298	0.962887	0.885308
	Rhodobacter	K2BOSS-K68	577	482	472	97.9253	570	82.807	0	5	0	0	0	5	10	2.07469	0.82807	0.979253	0.897338
	Rhodobacter	K2BOSS-K69	577	479	469	97.9123	570	82.2807	0	5	0	0	0	5	10	2.08768	0.822807	0.979123	0.894185
	Rhodobacter	K2BOSS-K70	577	477	465	97.4843	570	81.5789	0	5	0	0	2	5	12	2.51572	0.815789	0.974843	0.888252
	Rhodobacter	BOWTIE2_G	577	503	479	95.2286	570	84.0351	0	15	1	0	2	6	24	4.77137	0.840351	0.952286	0.892824
	Rhodobacter	BOWTIE2_L	577	517	470	90.9091	570	82.4561	0	27	4	1	7	8	47	9.09091	0.824561	0.909091	0.864765
	Rhodobacter	BOWTIE	577	423	407	96.2175	570	71.4035	0	12	0	0	0	4	16	3.78251	0.714035	0.962175	0.819738
	Rhodobacter	BWA-MEM	577	514	460	89.4942	570	80.7018	0	30	5	4	8	7	54	10.5058	0.807018	0.894942	0.848708
	Rhodobacter	BWA	577	454	442	97.3568	570	77.5439	0	9	0	0	0	3	12	2.64317	0.775439	0.973568	0.863281
