# Supplementary material for: Fast-SG: an alignment-free algorithm for hybrid assembly
Source: Gigascience. 2018 May 5;7(5):giy048. doi: 10.1093/gigascience/giy048 (PMC6007556; doi:10.1093/gigascience/giy048)
Supplement: Supplement materials [file giy048_supp.zip › Supplementary_Table_S19.xlsx]

## Sheet: SCAFFMATCH
	Dataset	Scaffolder	Tags	Total joins	Correct joins	% Correct	Potential joins	Recall	1	2	4	5	8	12	Bad joins	% Error	TPR=TP/P	PPV=TP/TP+FP	F-Score=2 TPR PPV/TPR+PPV
	3D7.short	L1FSM-K15	9318	5955	5648	94.8447	9302	60.7181	0	274	19	5	1	8	307	5.15533	0.607181	0.948447	0.740381
	3D7.short	L1FSM-K16	9318	6098	5706	93.5717	9302	61.3416	0	353	20	6	1	12	392	6.42834	0.613416	0.935717	0.741039
	3D7.short	L1FSM-K17	9318	6167	5763	93.449	9302	61.9544	0	348	31	6	1	18	404	6.551	0.619544	0.93449	0.745103
	3D7.short	L1FSM-K18	9318	6218	5755	92.5539	9302	61.8684	0	427	17	10	0	9	463	7.44612	0.618684	0.925539	0.741624
	3D7.short	L1FSM-K19	9318	6228	5772	92.6782	9302	62.0512	0	419	16	9	0	12	456	7.32177	0.620512	0.926782	0.743335
	3D7.short	L1FSM-K20	9318	6250	5785	92.56	9302	62.1909	0	428	17	8	0	12	465	7.44	0.621909	0.9256	0.743956
	3D7.short	L1FSM-K21	9318	6259	5788	92.4748	9302	62.2232	0	425	18	13	0	15	471	7.52516	0.622232	0.924748	0.743911
	3D7.short	L1FSM-K22	9318	6266	5798	92.5311	9302	62.3307	0	423	15	12	1	17	468	7.46888	0.623307	0.925311	0.744861
	3D7.short	L1FSM-K23	9318	6248	5803	92.8777	9302	62.3844	0	403	15	11	1	15	445	7.12228	0.623844	0.928777	0.746367
	3D7.short	L1FSM-K24	9318	6266	5811	92.7386	9302	62.4704	0	409	16	14	0	16	455	7.26141	0.624704	0.927386	0.746531
	3D7.short	L1FSM-K25	9318	6269	5816	92.774	9302	62.5242	0	403	20	13	0	17	453	7.22603	0.625242	0.92774	0.74703
	3D7.short	L1FSM-K26	9318	6258	5823	93.0489	9302	62.5994	0	382	21	12	1	19	435	6.9511	0.625994	0.930489	0.748458
	3D7.short	L1FSM-K27	9318	6248	5823	93.1978	9302	62.5994	0	375	22	10	1	17	425	6.80218	0.625994	0.931978	0.748939
	3D7.short	L1FSM-K28	9318	6248	5820	93.1498	9302	62.5672	0	378	20	13	1	16	428	6.85019	0.625672	0.931498	0.748553
	3D7.short	L1FSM-K29	9318	6259	5829	93.1299	9302	62.6639	0	380	21	10	0	19	430	6.87011	0.626639	0.931299	0.749181
	3D7.short	L1FSM-K30	9318	6258	5837	93.2726	9302	62.7499	0	372	22	9	0	18	421	6.72739	0.627499	0.932726	0.750257
	3D7.short	L1FSM-K31	9318	6253	5838	93.3632	9302	62.7607	0	356	25	15	0	19	415	6.63681	0.627607	0.933632	0.750627
	3D7.short	L1FSM-K32	9318	6266	5838	93.1695	9302	62.7607	0	370	24	15	0	19	428	6.83051	0.627607	0.931695	0.75
	3D7.short	L1FSM-K33	9318	6258	5835	93.2407	9302	62.7284	0	368	22	15	0	18	423	6.75935	0.627284	0.932407	0.75
	3D7.short	L1FSM-K34	9318	6271	5848	93.2547	9302	62.8682	0	365	23	17	0	18	423	6.74534	0.628682	0.932547	0.751043
	3D7.short	L1FSM-K35	9318	6257	5842	93.3674	9302	62.8037	0	361	23	14	0	17	415	6.63257	0.628037	0.933674	0.750948
	3D7.short	L1FSM-K36	9318	6250	5845	93.52	9302	62.8359	0	353	22	15	0	15	405	6.48	0.628359	0.9352	0.751672
	3D7.short	L1FSM-K37	9318	6250	5852	93.632	9302	62.9112	0	346	21	17	0	14	398	6.368	0.629112	0.93632	0.752572
	3D7.short	L1FSM-K38	9318	6252	5851	93.5861	9302	62.9005	0	350	21	16	0	14	401	6.41395	0.629005	0.935861	0.752347
	3D7.short	L1FSM-K39	9318	6239	5848	93.733	9302	62.8682	0	342	19	17	0	13	391	6.26703	0.628682	0.93733	0.75259
	3D7.short	L1FSM-K40	9318	6238	5848	93.748	9302	62.8682	0	339	20	17	0	14	390	6.252	0.628682	0.93748	0.752638
	3D7.short	L1FSM-K41	9318	6231	5855	93.9657	9302	62.9435	0	330	19	14	0	13	376	6.03434	0.629435	0.939657	0.753879
	3D7.short	L1FSM-K42	9318	6234	5854	93.9044	9302	62.9327	0	324	21	20	0	15	380	6.0956	0.629327	0.939044	0.753605
	3D7.short	L1FSM-K43	9318	6222	5854	94.0855	9302	62.9327	0	315	21	17	0	15	368	5.9145	0.629327	0.940855	0.754187
	3D7.short	L1FSM-K44	9318	6224	5853	94.0392	9302	62.922	0	325	20	14	0	12	371	5.9608	0.62922	0.940392	0.753961
	3D7.short	L1FSM-K45	9318	6221	5857	94.1489	9302	62.965	0	324	16	14	0	10	364	5.85115	0.62965	0.941489	0.754622
	3D7.short	L1FSM-K46	9318	6204	5857	94.4068	9302	62.965	0	313	15	10	0	9	347	5.59317	0.62965	0.944068	0.75545
	3D7.short	L1FSM-K47	9318	6193	5865	94.7037	9302	63.051	0	291	16	12	0	9	328	5.2963	0.63051	0.947037	0.757018
	3D7.short	L1FSM-K48	9318	6175	5871	95.0769	9302	63.1155	0	267	16	12	0	9	304	4.92308	0.631155	0.950769	0.758674
	3D7.short	L1FSM-K49	9318	6158	5865	95.242	9302	63.051	0	256	15	12	0	10	293	4.75804	0.63051	0.95242	0.758732
	3D7.short	L1FSM-K50	9318	6141	5862	95.4568	9302	63.0187	0	241	16	11	0	11	279	4.54323	0.630187	0.954568	0.759179
	3D7.short	L1FSM-K51	9318	6138	5863	95.5197	9302	63.0295	0	242	14	10	1	8	275	4.48029	0.630295	0.955197	0.759456
	3D7.short	L1FSM-K52	9318	6115	5860	95.8299	9302	62.9972	0	226	9	12	1	7	255	4.17007	0.629972	0.958299	0.7602
	3D7.short	L1FSM-K53	9318	6104	5858	95.9699	9302	62.9757	0	216	9	12	1	8	246	4.03014	0.629757	0.959699	0.760483
	3D7.short	L1FSM-K54	9318	6088	5854	96.1564	9302	62.9327	0	207	9	9	1	8	234	3.84363	0.629327	0.961564	0.760754
	3D7.short	L1FSM-K55	9318	6072	5857	96.4592	9302	62.965	0	188	9	9	1	8	215	3.54084	0.62965	0.964592	0.761936
	3D7.short	L1FSM-K56	9318	6055	5858	96.7465	9302	62.9757	0	171	10	8	1	7	197	3.25351	0.629757	0.967465	0.762909
	3D7.short	L1FSM-K57	9318	6047	5851	96.7587	9302	62.9005	0	177	8	7	0	4	196	3.24128	0.629005	0.967587	0.762395
	3D7.short	L1FSM-K58	9318	6036	5855	97.0013	9302	62.9435	0	163	7	7	0	4	181	2.99867	0.629435	0.970013	0.763463
	3D7.short	L1FSM-K59	9318	6029	5853	97.0808	9302	62.922	0	161	6	5	0	4	176	2.91922	0.62922	0.970808	0.763551
	3D7.short	L1FSM-K60	9318	6026	5845	96.9963	9302	62.8359	0	163	6	8	0	4	181	3.00365	0.628359	0.969963	0.762657
	3D7.short	L1FSM-K61	9318	6017	5842	97.0916	9302	62.8037	0	160	5	7	0	3	175	2.90843	0.628037	0.970916	0.762713
	3D7.short	L1FSM-K62	9318	6009	5838	97.1543	9302	62.7607	0	154	6	7	0	4	171	2.84573	0.627607	0.971543	0.762589
	3D7.short	L1FSM-K63	9318	5998	5828	97.1657	9302	62.6532	0	151	8	7	0	4	170	2.83428	0.626532	0.971657	0.76183
	3D7.short	L1FSM-K64	9318	5987	5821	97.2273	9302	62.5779	0	148	8	7	0	3	166	2.77267	0.625779	0.972273	0.761462
	3D7.short	L1FSM-K65	9318	5976	5816	97.3226	9302	62.5242	0	142	7	8	0	3	160	2.67738	0.625242	0.973226	0.761356
	3D7.short	L1FSM-K66	9318	5968	5811	97.3693	9302	62.4704	0	138	6	9	0	4	157	2.6307	0.624704	0.973693	0.7611
	3D7.short	BOWTIE2_G	9318	6204	5737	92.4726	9302	61.6749	0	423	19	13	1	11	467	7.5274	0.616749	0.924726	0.739972
	3D7.short	BOWTIE2_L	9318	7902	5658	71.6021	9302	60.8256	0	2024	64	99	0	57	2244	28.3979	0.608256	0.716021	0.657754
	3D7.short	BOWTIE	9318	5998	5742	95.7319	9302	61.7287	0	222	14	11	1	8	256	4.26809	0.617287	0.957319	0.750588
	3D7.short	BWA-MEM	9318	7649	5635	73.6698	9302	60.5784	0	1816	50	95	0	53	2014	26.3302	0.605784	0.736698	0.664858
	3D7.short	BWA	9318	6025	5723	94.9876	9302	61.5244	4	247	14	23	0	14	302	5.01245	0.615244	0.949876	0.746787
	Dataset	Scaffolder	Tags	Total joins	Correct joins	% Correct	Potential joins	Recall	1	2	4	5	8	12	Bad joins	% Error	TPR=TP/P	PPV=TP/TP+FP	F-Score=2 TPR PPV/TPR+PPV
	3D7.long	L2FSM-K15	9318	6285	6124	97.4383	9302	65.8353	1	69	22	3	63	3	161	2.56165	0.658353	0.974383	0.785783
	3D7.long	L2FSM-K16	9318	6503	6344	97.555	9302	68.2004	1	73	18	3	61	3	159	2.44503	0.682004	0.97555	0.802784
	3D7.long	L2FSM-K17	9318	6651	6461	97.1433	9302	69.4582	1	84	27	2	74	2	190	2.85671	0.694582	0.971433	0.810004
	3D7.long	L2FSM-K18	9318	6693	6512	97.2957	9302	70.0065	1	79	23	4	71	3	181	2.70432	0.700065	0.972957	0.814254
	3D7.long	L2FSM-K19	9318	6731	6535	97.0881	9302	70.2537	1	87	28	4	75	1	196	2.9119	0.702537	0.970881	0.815194
	3D7.long	L2FSM-K20	9318	6755	6558	97.0836	9302	70.501	1	87	27	4	76	2	197	2.91636	0.70501	0.970836	0.81684
	3D7.long	L2FSM-K21	9318	6767	6561	96.9558	9302	70.5332	1	90	27	4	82	2	206	3.04419	0.705332	0.969558	0.816603
	3D7.long	L2FSM-K22	9318	6781	6577	96.9916	9302	70.7052	1	86	27	5	82	3	204	3.00841	0.707052	0.969916	0.817882
	3D7.long	L2FSM-K23	9318	6762	6559	96.9979	9302	70.5117	1	86	29	4	79	4	203	3.00207	0.705117	0.969979	0.816609
	3D7.long	L2FSM-K24	9318	6770	6565	96.9719	9302	70.5762	1	85	31	5	78	5	205	3.02806	0.705762	0.969719	0.816949
	3D7.long	L2FSM-K25	9318	6777	6566	96.8865	9302	70.587	1	85	34	4	83	4	211	3.11347	0.70587	0.968865	0.816717
	3D7.long	L2FSM-K26	9318	6767	6573	97.1331	9302	70.6622	1	79	30	3	77	4	194	2.86685	0.706622	0.971331	0.818097
	3D7.long	L2FSM-K27	9318	6756	6568	97.2173	9302	70.6085	1	76	27	3	77	4	188	2.78271	0.706085	0.972173	0.818035
	3D7.long	L2FSM-K28	9318	6756	6567	97.2025	9302	70.5977	1	78	27	3	76	4	189	2.79751	0.705977	0.972025	0.81791
	3D7.long	L2FSM-K29	9318	6735	6548	97.2235	9302	70.3935	1	76	28	3	75	4	187	2.77654	0.703935	0.972235	0.816612
	3D7.long	L2FSM-K30	9318	6738	6542	97.0911	9302	70.329	1	84	27	3	78	3	196	2.90888	0.70329	0.970911	0.815711
	3D7.long	L2FSM-K31	9318	6727	6533	97.1161	9302	70.2322	1	80	26	3	81	3	194	2.8839	0.702322	0.971161	0.815148
	3D7.long	L2FSM-K32	9318	6706	6512	97.1071	9302	70.0065	1	78	28	3	81	3	194	2.89293	0.700065	0.971071	0.813593
	3D7.long	L2FSM-K33	9318	6693	6499	97.1014	9302	69.8667	1	75	28	3	85	2	194	2.89855	0.698667	0.971014	0.812629
	3D7.long	L2FSM-K34	9318	6677	6484	97.1095	9302	69.7054	1	74	27	3	85	3	193	2.89052	0.697054	0.971095	0.811565
	3D7.long	L2FSM-K35	9318	6665	6479	97.2093	9302	69.6517	1	75	23	2	83	2	186	2.7907	0.696517	0.972093	0.811549
	3D7.long	L2FSM-K36	9318	6644	6460	97.2306	9302	69.4474	1	74	24	2	81	2	184	2.76942	0.694474	0.972306	0.810235
	3D7.long	L2FSM-K37	9318	6624	6442	97.2524	9302	69.2539	1	73	25	2	79	2	182	2.74758	0.692539	0.972524	0.808992
	3D7.long	L2FSM-K38	9318	6613	6438	97.3537	9302	69.2109	1	70	25	2	75	2	175	2.6463	0.692109	0.973537	0.809048
	3D7.long	L2FSM-K39	9318	6595	6417	97.301	9302	68.9852	1	70	26	2	76	3	178	2.69901	0.689852	0.97301	0.807322
	3D7.long	L2FSM-K40	9318	6562	6392	97.4093	9302	68.7164	1	71	24	2	70	2	170	2.59067	0.687164	0.974093	0.80585
	3D7.long	L2FSM-K41	9318	6535	6375	97.5516	9302	68.5336	1	71	22	2	62	2	160	2.44836	0.685336	0.975516	0.805077
	3D7.long	L2FSM-K42	9318	6513	6357	97.6048	9302	68.3401	1	66	20	2	65	2	156	2.39521	0.683401	0.976048	0.80392
	3D7.long	L2FSM-K43	9318	6481	6332	97.701	9302	68.0714	1	63	20	2	62	1	149	2.29903	0.680714	0.97701	0.802382
	3D7.long	L2FSM-K44	9318	6460	6307	97.6316	9302	67.8026	1	67	19	2	62	2	153	2.36842	0.678026	0.976316	0.800279
	3D7.long	L2FSM-K45	9318	6432	6284	97.699	9302	67.5554	1	65	19	2	59	2	148	2.301	0.675554	0.97699	0.79878
	3D7.long	L2FSM-K46	9318	6409	6266	97.7688	9302	67.3619	1	60	20	2	58	2	143	2.23124	0.673619	0.977688	0.797658
	3D7.long	L2FSM-K47	9318	6387	6240	97.6984	9302	67.0823	1	57	21	2	64	2	147	2.30155	0.670823	0.976984	0.795462
	3D7.long	L2FSM-K48	9318	6341	6203	97.8237	9302	66.6846	1	58	18	2	58	1	138	2.17631	0.666846	0.978237	0.79307
	3D7.long	L2FSM-K49	9318	6305	6160	97.7002	9302	66.2223	1	60	21	2	60	1	145	2.29976	0.662223	0.977002	0.789389
	3D7.long	L2FSM-K50	9318	6285	6151	97.8679	9302	66.1256	1	58	18	3	53	1	134	2.13206	0.661256	0.978679	0.789247
	3D7.long	L2FSM-K51	9318	6262	6125	97.8122	9302	65.8461	1	59	17	3	56	1	137	2.1878	0.658461	0.978122	0.787073
	3D7.long	L2FSM-K52	9318	6216	6079	97.796	9302	65.3515	1	57	20	2	55	2	137	2.20399	0.653515	0.97796	0.783477
	3D7.long	L2FSM-K53	9318	6181	6040	97.7188	9302	64.9323	1	59	22	2	54	3	141	2.28118	0.649323	0.977188	0.780211
	3D7.long	L2FSM-K54	9318	6156	6030	97.9532	9302	64.8248	1	52	19	2	50	2	126	2.04678	0.648248	0.979532	0.780179
	3D7.long	L2FSM-K55	9318	6133	6007	97.9455	9302	64.5775	1	52	16	2	54	1	126	2.05446	0.645775	0.979455	0.778361
	3D7.long	L2FSM-K56	9318	6098	5964	97.8026	9302	64.1152	1	59	16	2	55	1	134	2.19744	0.641152	0.978026	0.774545
	3D7.long	L2FSM-K57	9318	6056	5930	97.9194	9302	63.7497	1	58	15	1	50	1	126	2.08058	0.637497	0.979194	0.772236
	3D7.long	L2FSM-K58	9318	5999	5874	97.9163	9302	63.1477	1	56	16	1	50	1	125	2.08368	0.631477	0.979163	0.767793
	3D7.long	L2FSM-K59	9318	5949	5823	97.882	9302	62.5994	1	60	15	1	48	1	126	2.118	0.625994	0.97882	0.763622
	3D7.long	L2FSM-K60	9318	5884	5763	97.9436	9302	61.9544	1	55	17	1	46	1	121	2.05642	0.619544	0.979436	0.758989
	3D7.long	L2FSM-K61	9318	5821	5709	98.0759	9302	61.3739	1	59	12	1	38	1	112	1.92407	0.613739	0.980759	0.755009
	3D7.long	L2FSM-K62	9318	5771	5664	98.1459	9302	60.8901	1	57	10	1	37	1	107	1.8541	0.608901	0.981459	0.751542
	3D7.long	L2FSM-K63	9318	5715	5608	98.1277	9302	60.2881	1	58	9	1	36	2	107	1.87227	0.602881	0.981277	0.746887
	3D7.long	L2FSM-K64	9318	5626	5527	98.2403	9302	59.4173	1	54	8	1	34	1	99	1.75969	0.594173	0.982403	0.740488
	3D7.long	L2FSM-K65	9318	5561	5468	98.3276	9302	58.7831	1	56	7	1	27	1	93	1.67236	0.587831	0.983276	0.735787
	3D7.long	L2FSM-K66	9318	5483	5393	98.3586	9302	57.9768	1	57	6	1	24	1	90	1.64144	0.579768	0.983586	0.729523
	3D7.long	BOWTIE2_G	9318	6341	6152	97.0194	9302	66.1363	1	101	25	1	57	4	189	2.9806	0.661363	0.970194	0.78655
	3D7.long	BOWTIE2_L	9318	6959	6668	95.8184	9302	71.6835	1	149	35	10	90	6	291	4.18164	0.716835	0.958184	0.820122
	3D7.long	BOWTIE	9318	5596	5488	98.0701	9302	58.9981	1	60	9	3	34	1	108	1.92995	0.589981	0.980701	0.736743
	3D7.long	BWA-MEM	9318	6892	6641	96.3581	9302	71.3932	1	127	30	6	81	6	251	3.6419	0.713932	0.963581	0.82018
	3D7.long	BWA	9318	5817	5681	97.662	9302	61.0729	1	80	14	1	39	1	136	2.33797	0.610729	0.97662	0.751505

## Sheet: OPERA-LG
	Dataset	Scaffolder	Tags	Total joins	Correct joins	% Correct	Potential joins	Recall	1	2	4	5	8	12	Bad joins	% Error	TPR=TP/P	PPV=TP/TP+FP	F-Score=2 TPR PPV/TPR+PPV
	3D7.short	opera-K15	9318	3209	3047	94.9517	9302	32.7564	0	144	14	1	0	3	162	5.0483	0.327564	0.949517	0.487091
	3D7.short	opera-K16	9318	3372	3145	93.2681	9302	33.8099	1	207	14	1	0	4	227	6.73191	0.338099	0.932681	0.496292
	3D7.short	opera-K17	9318	3454	3185	92.2119	9302	34.2399	1	239	16	3	1	9	269	7.78807	0.342399	0.922119	0.499373
	3D7.short	opera-K18	9318	3436	3145	91.5308	9302	33.8099	1	262	12	6	1	9	291	8.46915	0.338099	0.915308	0.493798
	3D7.short	opera-K19	9318	3499	3191	91.1975	9302	34.3045	1	278	15	5	1	8	308	8.80252	0.343045	0.911975	0.498555
	3D7.short	opera-K20	9318	3513	3198	91.0333	9302	34.3797	1	285	15	5	1	8	315	8.9667	0.343797	0.910333	0.499103
	3D7.short	opera-K21	9318	3481	3178	91.2956	9302	34.1647	1	270	18	4	1	9	303	8.7044	0.341647	0.912956	0.497223
	3D7.short	opera-K22	9318	3514	3244	92.3164	9302	34.8742	1	240	19	1	1	8	270	7.68355	0.348742	0.923164	0.506242
	3D7.short	opera-K23	9318	3497	3250	92.9368	9302	34.9387	1	214	22	3	1	6	247	7.0632	0.349387	0.929368	0.507852
	3D7.short	opera-K24	9318	3496	3224	92.2197	9302	34.6592	0	242	17	5	1	7	272	7.78032	0.346592	0.922197	0.503829
	3D7.short	opera-K25	9318	3494	3241	92.759	9302	34.842	0	219	19	5	1	9	253	7.24098	0.34842	0.92759	0.506565
	3D7.short	opera-K26	9318	3489	3248	93.0926	9302	34.9172	0	213	17	5	1	5	241	6.90742	0.349172	0.930926	0.507857
	3D7.short	opera-K27	9318	3482	3239	93.0213	9302	34.8205	0	211	17	6	1	8	243	6.97875	0.348205	0.930213	0.506727
	3D7.short	opera-K28	9318	3475	3242	93.295	9302	34.8527	0	202	17	6	1	7	233	6.70504	0.348527	0.93295	0.507474
	3D7.short	opera-K29	9318	3484	3248	93.2262	9302	34.9172	0	202	18	7	1	8	236	6.77382	0.349172	0.932262	0.508056
	3D7.short	opera-K30	9318	3466	3242	93.5372	9302	34.8527	0	190	19	8	1	6	224	6.46278	0.348527	0.935372	0.507832
	3D7.short	opera-K31	9318	3488	3253	93.2626	9302	34.971	0	194	20	9	1	11	235	6.73739	0.34971	0.932626	0.508679
	3D7.short	opera-K32	9318	3501	3265	93.2591	9302	35.1	0	206	14	7	0	9	236	6.74093	0.351	0.932591	0.510037
	3D7.short	opera-K33	9318	3491	3262	93.4403	9302	35.0677	0	200	14	6	0	9	229	6.55973	0.350677	0.934403	0.509966
	3D7.short	opera-K34	9318	3510	3270	93.1624	9302	35.1537	1	206	15	7	1	10	240	6.83761	0.351537	0.931624	0.510459
	3D7.short	opera-K35	9318	3500	3269	93.4	9302	35.143	0	198	15	6	1	11	231	6.6	0.35143	0.934	0.510701
	3D7.short	opera-K36	9318	3503	3269	93.32	9302	35.143	1	197	15	8	1	12	234	6.67999	0.35143	0.9332	0.510582
	3D7.short	opera-K37	9318	3515	3292	93.6558	9302	35.3902	0	189	14	7	1	12	223	6.34424	0.353902	0.936558	0.513693
	3D7.short	opera-K38	9318	3522	3296	93.5832	9302	35.4332	0	191	14	9	1	11	226	6.41681	0.354332	0.935832	0.514036
	3D7.short	opera-K39	9318	3489	3276	93.8951	9302	35.2182	0	178	15	8	1	11	213	6.1049	0.352182	0.938951	0.512235
	3D7.short	opera-K40	9318	3485	3281	94.1463	9302	35.272	0	171	15	7	1	10	204	5.85366	0.35272	0.941463	0.513177
	3D7.short	opera-K41	9318	3482	3289	94.4572	9302	35.358	0	167	13	4	1	8	193	5.54279	0.35358	0.944572	0.514549
	3D7.short	opera-K42	9318	3475	3281	94.4173	9302	35.272	0	169	12	4	1	8	194	5.58273	0.35272	0.944173	0.513579
	3D7.short	opera-K43	9318	3490	3307	94.7564	9302	35.5515	0	159	12	3	1	8	183	5.24355	0.355515	0.947564	0.517042
	3D7.short	opera-K44	9318	3490	3307	94.7564	9302	35.5515	0	161	12	4	1	5	183	5.24355	0.355515	0.947564	0.517042
	3D7.short	opera-K45	9318	3474	3292	94.7611	9302	35.3902	0	161	11	5	1	4	182	5.23892	0.353902	0.947611	0.515341
	3D7.short	opera-K46	9318	3489	3314	94.9842	9302	35.6267	0	148	11	6	1	9	175	5.01576	0.356267	0.949842	0.518177
	3D7.short	opera-K47	9318	3493	3318	94.99	9302	35.6697	0	148	10	9	1	7	175	5.01002	0.356697	0.9499	0.51864
	3D7.short	opera-K48	9318	3471	3306	95.2463	9302	35.5407	0	141	9	9	1	5	165	4.75367	0.355407	0.952463	0.517654
	3D7.short	opera-K49	9318	3482	3317	95.2613	9302	35.659	0	140	11	8	1	5	165	4.73866	0.35659	0.952613	0.51893
	3D7.short	opera-K50	9318	3460	3302	95.4335	9302	35.4977	0	132	12	9	1	4	158	4.56647	0.354977	0.954335	0.517474
	3D7.short	opera-K51	9318	3460	3309	95.6358	9302	35.573	0	128	11	6	1	5	151	4.36416	0.35573	0.956358	0.518571
	3D7.short	opera-K52	9318	3472	3336	96.0829	9302	35.8633	0	118	8	7	1	2	136	3.91705	0.358633	0.960829	0.522311
	3D7.short	opera-K53	9318	3446	3317	96.2565	9302	35.659	0	110	10	7	0	2	129	3.74347	0.35659	0.962565	0.520395
	3D7.short	opera-K54	9318	3441	3327	96.687	9302	35.7665	0	95	10	6	0	3	114	3.31299	0.357665	0.96687	0.522169
	3D7.short	opera-K55	9318	3426	3316	96.7893	9302	35.6482	0	93	9	5	0	3	110	3.21074	0.356482	0.967893	0.521056
	3D7.short	opera-K56	9318	3425	3323	97.0219	9302	35.7235	0	89	9	3	0	1	102	2.9781	0.357235	0.970219	0.522197
	3D7.short	opera-K57	9318	3418	3322	97.1913	9302	35.7127	0	85	7	2	1	1	96	2.80866	0.357127	0.971913	0.522327
	3D7.short	opera-K58	9318	3431	3343	97.4352	9302	35.9385	0	78	7	2	0	1	88	2.56485	0.359385	0.974352	0.525092
	3D7.short	opera-K59	9318	3416	3334	97.5995	9302	35.8418	0	72	7	2	0	1	82	2.40047	0.358418	0.975995	0.524296
	3D7.short	opera-K60	9318	3403	3326	97.7373	9302	35.7558	0	65	7	4	0	1	77	2.26271	0.357558	0.977373	0.523573
	3D7.short	opera-K61	9318	3412	3333	97.6846	9302	35.831	0	68	6	4	0	1	79	2.31536	0.35831	0.976846	0.524304
	3D7.short	opera-K62	9318	3396	3321	97.7915	9302	35.702	0	66	6	2	0	1	75	2.20848	0.35702	0.977915	0.523074
	3D7.short	opera-K63	9318	3411	3335	97.7719	9302	35.8525	0	66	7	2	0	1	76	2.22809	0.358525	0.977719	0.52466
	3D7.short	opera-K64	9318	3397	3324	97.851	9302	35.7343	0	61	9	2	0	1	73	2.14895	0.357343	0.97851	0.523506
	3D7.short	opera-K65	9318	3377	3311	98.0456	9302	35.5945	0	56	7	2	0	1	66	1.9544	0.355945	0.980456	0.522281
	3D7.short	opera-K66	9318	3390	3321	97.9646	9302	35.702	0	60	6	2	0	1	69	2.0354	0.35702	0.979646	0.523322
	3D7.short	BOWTIE2_G	9318	3301	3081	93.3354	9302	33.1219	0	190	17	11	0	2	220	6.66465	0.331219	0.933354	0.488931
	3D7.short	BOWTIE2_L	9318	3154	2054	65.1237	9302	22.0813	1	1001	27	44	0	27	1100	34.8763	0.220813	0.651237	0.329801
	3D7.short	BOWTIE	9318	3360	3266	97.2024	9302	35.1107	0	81	7	2	0	4	94	2.79762	0.351107	0.972024	0.515874
	3D7.short	BWA-MEM	9318	3961	2799	70.664	9302	30.0903	97	968	32	46	0	19	1162	29.336	0.300903	0.70664	0.422076
	3D7.short	BWA	9318	3380	3279	97.0118	9302	35.2505	0	91	6	2	0	2	101	2.98817	0.352505	0.970118	0.517111
	Dataset	Scaffolder	Tags	Total joins	Correct joins	% Correct	Potential joins	Recall	1	2	4	5	8	12	Bad joins	% Error	TPR=TP/P	PPV=TP/TP+FP	F-Score=2 TPR PPV/TPR+PPV
	3D7.long	opera-K15	9318	6290	6220	98.8871	9302	66.8673	1	51	6	2	5	5	70	1.11288	0.668673	0.988871	0.797845
	3D7.long	opera-K16	9318	6392	6326	98.9675	9302	68.0069	1	48	4	2	7	4	66	1.03254	0.680069	0.989675	0.806168
	3D7.long	opera-K17	9318	6447	6393	99.1624	9302	68.7272	1	44	2	3	2	2	54	0.837599	0.687272	0.991624	0.811861
	3D7.long	opera-K18	9318	6454	6396	99.1013	9302	68.7594	1	45	3	2	4	3	58	0.898667	0.687594	0.991013	0.811881
	3D7.long	opera-K19	9318	6464	6413	99.211	9302	68.9422	1	39	4	1	4	2	51	0.788985	0.689422	0.99211	0.813523
	3D7.long	opera-K20	9318	6485	6424	99.0594	9302	69.0604	1	47	4	1	6	2	61	0.940632	0.690604	0.990594	0.813834
	3D7.long	opera-K21	9318	6491	6437	99.1681	9302	69.2002	1	40	4	1	6	2	54	0.831921	0.692002	0.991681	0.815171
	3D7.long	opera-K22	9318	6483	6439	99.3213	9302	69.2217	1	35	2	1	5	0	44	0.678698	0.692217	0.993213	0.815838
	3D7.long	opera-K23	9318	6508	6463	99.3085	9302	69.4797	1	36	2	1	4	1	45	0.691457	0.694797	0.993085	0.817584
	3D7.long	opera-K24	9318	6525	6473	99.2031	9302	69.5872	1	38	3	2	5	3	52	0.796935	0.695872	0.992031	0.817969
	3D7.long	opera-K25	9318	6515	6468	99.2786	9302	69.5334	1	36	2	2	5	1	47	0.721412	0.695334	0.992786	0.817854
	3D7.long	opera-K26	9318	6505	6459	99.2929	9302	69.4367	1	34	2	2	6	1	46	0.707148	0.694367	0.992929	0.817233
	3D7.long	opera-K27	9318	6520	6473	99.2791	9302	69.5872	1	34	2	2	7	1	47	0.720859	0.695872	0.992791	0.818228
	3D7.long	opera-K28	9318	6518	6469	99.2482	9302	69.5442	1	38	2	1	6	1	49	0.751764	0.695442	0.992482	0.817826
	3D7.long	opera-K29	9318	6518	6468	99.2329	9302	69.5334	1	39	2	1	6	1	50	0.767106	0.695334	0.992329	0.817699
	3D7.long	opera-K30	9318	6520	6467	99.1871	9302	69.5227	1	41	2	1	7	1	53	0.812883	0.695227	0.991871	0.817469
	3D7.long	opera-K31	9318	6532	6477	99.158	9302	69.6302	1	40	3	1	8	2	55	0.842009	0.696302	0.99158	0.818113
	3D7.long	opera-K32	9318	6528	6480	99.2647	9302	69.6624	1	34	3	1	7	2	48	0.735294	0.696624	0.992647	0.818699
	3D7.long	opera-K33	9318	6524	6476	99.2643	9302	69.6194	1	34	3	1	7	2	48	0.735745	0.696194	0.992643	0.8184
	3D7.long	opera-K34	9318	6522	6474	99.264	9302	69.5979	1	33	3	1	8	2	48	0.735971	0.695979	0.99264	0.818251
	3D7.long	opera-K35	9318	6516	6467	99.248	9302	69.5227	1	34	3	1	8	2	49	0.751995	0.695227	0.99248	0.817676
	3D7.long	opera-K36	9318	6511	6461	99.2321	9302	69.4582	1	36	3	1	7	2	50	0.767931	0.694582	0.992321	0.817176
	3D7.long	opera-K37	9318	6507	6455	99.2009	9302	69.3937	1	35	3	1	10	2	52	0.799139	0.693937	0.992009	0.816623
	3D7.long	opera-K38	9318	6494	6441	99.1839	9302	69.2432	1	36	3	2	9	2	53	0.816138	0.692432	0.991839	0.815523
	3D7.long	opera-K39	9318	6485	6434	99.2136	9302	69.1679	1	38	2	2	7	1	51	0.78643	0.691679	0.992136	0.815101
	3D7.long	opera-K40	9318	6475	6428	99.2741	9302	69.1034	1	35	2	2	6	1	47	0.725869	0.691034	0.992741	0.814857
	3D7.long	opera-K41	9318	6450	6404	99.2868	9302	68.8454	1	33	2	2	7	1	46	0.713178	0.688454	0.992868	0.813103
	3D7.long	opera-K42	9318	6438	6386	99.1923	9302	68.6519	1	34	4	2	10	1	52	0.807704	0.686519	0.991923	0.811436
	3D7.long	opera-K43	9318	6437	6388	99.2388	9302	68.6734	1	31	4	2	10	1	49	0.761224	0.686734	0.992388	0.811742
	3D7.long	opera-K44	9318	6434	6390	99.3161	9302	68.6949	1	26	4	2	10	1	44	0.683867	0.686949	0.993161	0.81215
	3D7.long	opera-K45	9318	6407	6365	99.3445	9302	68.4261	1	26	4	1	9	1	42	0.655533	0.684261	0.993445	0.810363
	3D7.long	opera-K46	9318	6410	6361	99.2356	9302	68.3831	1	32	4	2	9	1	49	0.764431	0.683831	0.992356	0.8097
	3D7.long	opera-K47	9318	6401	6353	99.2501	9302	68.2971	1	30	4	2	10	1	48	0.749883	0.682971	0.992501	0.809145
	3D7.long	opera-K48	9318	6386	6336	99.217	9302	68.1144	1	31	3	2	12	1	50	0.782963	0.681144	0.99217	0.807751
	3D7.long	opera-K49	9318	6387	6335	99.1858	9302	68.1036	1	33	4	2	11	1	52	0.814154	0.681036	0.991858	0.807572
	3D7.long	opera-K50	9318	6377	6330	99.263	9302	68.0499	1	31	3	2	9	1	47	0.737024	0.680499	0.99263	0.807449
	3D7.long	opera-K51	9318	6361	6316	99.2926	9302	67.8994	1	29	3	2	9	1	45	0.707436	0.678994	0.992926	0.806487
	3D7.long	opera-K52	9318	6344	6293	99.1961	9302	67.6521	1	35	2	2	10	1	51	0.803909	0.676521	0.991961	0.804423
	3D7.long	opera-K53	9318	6329	6275	99.1468	9302	67.4586	1	36	3	2	11	1	54	0.853215	0.674586	0.991468	0.802892
	3D7.long	opera-K54	9318	6310	6259	99.1918	9302	67.2866	1	32	3	2	12	1	51	0.808241	0.672866	0.991918	0.801819
	3D7.long	opera-K55	9318	6289	6238	99.1891	9302	67.0608	1	33	3	2	11	1	51	0.81094	0.670608	0.991891	0.800205
	3D7.long	opera-K56	9318	6247	6197	99.1996	9302	66.6201	1	33	3	2	10	1	50	0.800384	0.666201	0.991996	0.797093
	3D7.long	opera-K57	9318	6250	6198	99.168	9302	66.6308	1	34	3	3	10	1	52	0.832	0.666308	0.99168	0.797068
	3D7.long	opera-K58	9318	6219	6166	99.1478	9302	66.2868	1	39	3	3	6	1	53	0.852227	0.662868	0.991478	0.794536
	3D7.long	opera-K59	9318	6189	6141	99.2244	9302	66.0181	1	36	3	3	4	1	48	0.77557	0.660181	0.992244	0.792847
	3D7.long	opera-K60	9318	6165	6117	99.2214	9302	65.7601	1	36	2	3	5	1	48	0.778589	0.657601	0.992214	0.790974
	3D7.long	opera-K61	9318	6123	6078	99.2651	9302	65.3408	1	33	2	3	5	1	45	0.734934	0.653408	0.992651	0.788071
	3D7.long	opera-K62	9318	6081	6038	99.2929	9302	64.9108	1	31	2	3	5	1	43	0.707121	0.649108	0.992929	0.785022
	3D7.long	opera-K63	9318	6052	6005	99.2234	9302	64.556	1	35	2	3	5	1	47	0.776603	0.64556	0.992234	0.782207
	3D7.long	opera-K64	9318	6002	5962	99.3336	9302	64.0937	1	27	2	3	6	1	40	0.666445	0.640937	0.993336	0.779143
	3D7.long	opera-K65	9318	5941	5899	99.293	9302	63.4165	1	29	2	3	6	1	42	0.706952	0.634165	0.99293	0.773995
	3D7.long	opera-K66	9318	5890	5851	99.3379	9302	62.9005	1	28	2	3	4	1	39	0.662139	0.629005	0.993379	0.770274
	3D7.long	BOWTIE2_G	9318	6257	6186	98.8653	9302	66.5018	1	47	4	2	16	1	71	1.13473	0.665018	0.988653	0.795167
	3D7.long	BOWTIE2_L	9318	6341	6263	98.7699	9302	67.3296	1	63	5	0	6	3	78	1.23009	0.673296	0.987699	0.800742
	3D7.long	BOWTIE	9318	5902	5863	99.3392	9302	63.0295	1	27	2	2	6	1	39	0.660793	0.630295	0.993392	0.771244
	3D7.long	BWA-MEM	9318	6211	6138	98.8247	9302	65.9858	1	51	2	2	17	0	73	1.17533	0.659858	0.988247	0.791336
	3D7.long	BWA	9318	6073	6027	99.2425	9302	64.7925	1	36	2	2	4	1	46	0.757451	0.647925	0.992425	0.784

## Sheet: BESST2
	Dataset	Scaffolder	Tags	Total joins	Correct joins	% Correct	Potential joins	Recall	1	2	4	5	8	12	Bad joins	% Error	TPR=TP/P	PPV=TP/TP+FP	F-Score=2 TPR PPV/TPR+PPV
	3D7.short	L1BESST-K15	9318	3333	3224	96.7297	9302	34.6592	0	93	13	0	0	3	109	3.27033	0.346592	0.967297	0.510328
	3D7.short	L1BESST-K16	9318	3440	3330	96.8023	9302	35.7988	0	96	10	0	0	4	110	3.19767	0.357988	0.968023	0.522681
	3D7.short	L1BESST-K17	9318	3557	3409	95.8392	9302	36.648	0	128	14	1	0	5	148	4.16081	0.36648	0.958392	0.530212
	3D7.short	L1BESST-K18	9318	3639	3463	95.1635	9302	37.2286	0	158	10	2	0	6	176	4.83649	0.372286	0.951635	0.535198
	3D7.short	L1BESST-K19	9318	3661	3486	95.2199	9302	37.4758	0	154	10	2	1	8	175	4.78011	0.374758	0.952199	0.537838
	3D7.short	L1BESST-K20	9318	3715	3534	95.1279	9302	37.9918	0	154	14	4	1	8	181	4.87214	0.379918	0.951279	0.542982
	3D7.short	L1BESST-K21	9318	3737	3568	95.4777	9302	38.3573	0	147	12	2	0	8	169	4.52234	0.383573	0.954777	0.547281
	3D7.short	L1BESST-K22	9318	3717	3559	95.7493	9302	38.2606	0	141	9	0	0	8	158	4.25074	0.382606	0.957493	0.546739
	3D7.short	L1BESST-K23	9318	3695	3547	95.9946	9302	38.1316	0	133	8	0	0	7	148	4.00541	0.381316	0.959946	0.545818
	3D7.short	L1BESST-K24	9318	3680	3543	96.2772	9302	38.0886	0	121	6	1	0	9	137	3.72283	0.380886	0.962772	0.545833
	3D7.short	L1BESST-K25	9318	3715	3557	95.747	9302	38.2391	0	141	8	0	0	9	158	4.25303	0.382391	0.95747	0.546516
	3D7.short	L1BESST-K26	9318	3728	3568	95.7082	9302	38.3573	0	143	8	0	0	9	160	4.29185	0.383573	0.957082	0.547659
	3D7.short	L1BESST-K27	9318	3746	3588	95.7822	9302	38.5724	0	140	9	0	0	9	158	4.21783	0.385724	0.957822	0.549969
	3D7.short	L1BESST-K28	9318	3740	3594	96.0963	9302	38.6369	0	124	12	1	0	9	146	3.90374	0.386369	0.960963	0.551142
	3D7.short	L1BESST-K29	9318	3722	3581	96.2117	9302	38.4971	0	116	13	1	0	11	141	3.78829	0.384971	0.962117	0.549908
	3D7.short	L1BESST-K30	9318	3742	3599	96.1785	9302	38.6906	0	115	15	1	1	11	143	3.82149	0.386906	0.961785	0.551825
	3D7.short	L1BESST-K31	9318	3753	3608	96.1364	9302	38.7874	0	117	14	1	1	12	145	3.86358	0.387874	0.961364	0.552738
	3D7.short	L1BESST-K32	9318	3743	3603	96.2597	9302	38.7336	0	121	8	1	0	10	140	3.74032	0.387336	0.962597	0.552396
	3D7.short	L1BESST-K33	9318	3721	3581	96.2376	9302	38.4971	0	116	10	1	1	12	140	3.76243	0.384971	0.962376	0.54995
	3D7.short	L1BESST-K34	9318	3721	3579	96.1838	9302	38.4756	0	116	13	1	1	11	142	3.81618	0.384756	0.961838	0.549643
	3D7.short	L1BESST-K35	9318	3702	3569	96.4073	9302	38.3681	0	111	10	1	0	11	133	3.59265	0.383681	0.964073	0.548908
	3D7.short	L1BESST-K36	9318	3698	3565	96.4035	9302	38.3251	0	111	11	1	1	9	133	3.59654	0.383251	0.964035	0.548462
	3D7.short	L1BESST-K37	9318	3744	3587	95.8066	9302	38.5616	0	132	11	1	1	12	157	4.19338	0.385616	0.958066	0.5499
	3D7.short	L1BESST-K38	9318	3722	3574	96.0236	9302	38.4218	0	127	11	1	0	9	148	3.97636	0.384218	0.960236	0.548833
	3D7.short	L1BESST-K39	9318	3695	3560	96.3464	9302	38.2713	0	116	10	1	0	8	135	3.65359	0.382713	0.963464	0.547819
	3D7.short	L1BESST-K40	9318	3706	3563	96.1414	9302	38.3036	0	123	12	0	0	8	143	3.85861	0.383036	0.961414	0.547817
	3D7.short	L1BESST-K41	9318	3728	3591	96.3251	9302	38.6046	0	115	13	0	0	9	137	3.67489	0.386046	0.963251	0.55119
	3D7.short	L1BESST-K42	9318	3711	3581	96.4969	9302	38.4971	0	111	9	0	0	10	130	3.5031	0.384971	0.964969	0.550373
	3D7.short	L1BESST-K43	9318	3727	3597	96.5119	9302	38.6691	0	112	9	0	0	9	130	3.48806	0.386691	0.965119	0.552153
	3D7.short	L1BESST-K44	9318	3735	3587	96.0375	9302	38.5616	0	128	9	0	0	11	148	3.96252	0.385616	0.960375	0.55028
	3D7.short	L1BESST-K45	9318	3713	3578	96.3641	9302	38.4648	0	118	8	0	0	9	135	3.63587	0.384648	0.963641	0.549827
	3D7.short	L1BESST-K46	9318	3694	3574	96.7515	9302	38.4218	0	104	8	0	0	8	120	3.24851	0.384218	0.967515	0.550015
	3D7.short	L1BESST-K47	9318	3696	3572	96.645	9302	38.4003	0	107	8	0	0	9	124	3.35498	0.384003	0.96645	0.549623
	3D7.short	L1BESST-K48	9318	3679	3558	96.7111	9302	38.2498	0	104	8	0	0	9	121	3.28894	0.382498	0.967111	0.548186
	3D7.short	L1BESST-K49	9318	3659	3549	96.9937	9302	38.1531	0	94	9	0	0	7	110	3.00629	0.381531	0.969937	0.547643
	3D7.short	L1BESST-K50	9318	3638	3535	97.1688	9302	38.0026	0	86	11	0	0	6	103	2.83123	0.380026	0.971688	0.546368
	3D7.short	L1BESST-K51	9318	3648	3541	97.0669	9302	38.0671	0	87	12	1	0	7	107	2.93311	0.380671	0.970669	0.546873
	3D7.short	L1BESST-K52	9318	3608	3520	97.561	9302	37.8413	0	77	6	0	0	5	88	2.43902	0.378413	0.97561	0.545314
	3D7.short	L1BESST-K53	9318	3597	3507	97.4979	9302	37.7016	0	79	6	0	0	5	90	2.50209	0.377016	0.974979	0.543763
	3D7.short	L1BESST-K54	9318	3595	3506	97.5243	9302	37.6908	0	78	6	0	0	5	89	2.47566	0.376908	0.975243	0.543692
	3D7.short	L1BESST-K55	9318	3597	3513	97.6647	9302	37.7661	0	74	5	1	0	4	84	2.33528	0.377661	0.976647	0.544693
	3D7.short	L1BESST-K56	9318	3580	3496	97.6536	9302	37.5833	0	72	6	1	0	5	84	2.34637	0.375833	0.976536	0.542773
	3D7.short	L1BESST-K57	9318	3570	3482	97.535	9302	37.4328	0	76	6	1	0	5	88	2.46499	0.374328	0.97535	0.541019
	3D7.short	L1BESST-K58	9318	3563	3479	97.6424	9302	37.4006	0	71	7	1	0	5	84	2.35756	0.374006	0.976424	0.540847
	3D7.short	L1BESST-K59	9318	3573	3488	97.621	9302	37.4973	0	72	7	1	0	5	85	2.37895	0.374973	0.97621	0.541825
	3D7.short	L1BESST-K60	9318	3561	3483	97.8096	9302	37.4436	0	68	5	0	0	5	78	2.1904	0.374436	0.978096	0.541553
	3D7.short	L1BESST-K61	9318	3564	3485	97.7834	9302	37.4651	0	70	5	0	0	4	79	2.21661	0.374651	0.977834	0.541738
	3D7.short	L1BESST-K62	9318	3562	3479	97.6698	9302	37.4006	0	71	6	1	0	5	83	2.33015	0.374006	0.976698	0.540889
	3D7.short	L1BESST-K63	9318	3536	3458	97.7941	9302	37.1748	0	67	6	0	0	5	78	2.20588	0.371748	0.977941	0.538713
	3D7.short	L1BESST-K64	9318	3530	3456	97.9037	9302	37.1533	0	64	6	0	0	4	74	2.09632	0.371533	0.979037	0.538653
	3D7.short	L1BESST-K65	9318	3525	3449	97.844	9302	37.078	0	66	6	0	0	4	76	2.15603	0.37078	0.97844	0.537772
	3D7.short	L1BESST-K66	9318	3522	3451	97.9841	9302	37.0995	0	62	5	0	0	4	71	2.0159	0.370995	0.979841	0.53821
	3D7.short	BOWTIE2_G	9318	3361	3240	96.3999	9302	34.8312	0	102	12	2	0	5	121	3.60012	0.348312	0.963999	0.511727
	3D7.short	BOWTIE2_L	9318	5080	4079	80.2953	9302	43.8508	0	903	34	43	0	21	1001	19.7047	0.438508	0.802953	0.567237
	3D7.short	BWA-MEM	9318	5765	4621	80.1561	9302	49.6775	0	1018	41	55	0	30	1144	19.8439	0.496775	0.801561	0.613394
	3D7.short	BWA	9318	6013	4990	82.9869	9302	53.6444	0	57	896	1	0	69	1023	17.0131	0.536444	0.829869	0.651649
	Dataset	Scaffolder	Tags	Total joins	Correct joins	% Correct	Potential joins	Recall	1	2	4	5	8	12	Bad joins	% Error	TPR=TP/P	PPV=TP/TP+FP	F-Score=2 TPR PPV/TPR+PPV
	3D7.long	L2BESST-K15	9318	2085	2059	98.753	9302	22.135	0	22	3	0	0	1	26	1.247	0.22135	0.98753	0.36164
	3D7.long	L2BESST-K16	9318	2298	2261	98.3899	9302	24.3066	0	35	0	1	0	1	37	1.6101	0.243066	0.983899	0.389828
	3D7.long	L2BESST-K17	9318	2292	2260	98.6038	9302	24.2959	0	32	0	0	0	0	32	1.39616	0.242959	0.986038	0.389857
	3D7.long	L2BESST-K18	9318	2333	2298	98.4998	9302	24.7044	0	35	0	0	0	0	35	1.50021	0.247044	0.984998	0.395015
	3D7.long	L2BESST-K19	9318	2336	2302	98.5445	9302	24.7474	0	32	1	0	0	1	34	1.45548	0.247474	0.985445	0.395601
	3D7.long	L2BESST-K20	9318	2347	2315	98.6366	9302	24.8871	0	32	0	0	0	0	32	1.36344	0.248871	0.986366	0.397459
	3D7.long	L2BESST-K21	9318	2427	2391	98.5167	9302	25.7041	0	36	0	0	0	0	36	1.48331	0.257041	0.985167	0.407707
	3D7.long	L2BESST-K22	9318	2376	2338	98.4007	9302	25.1344	0	38	0	0	0	0	38	1.59933	0.251344	0.984007	0.400411
	3D7.long	L2BESST-K23	9318	2290	2255	98.4716	9302	24.2421	0	34	1	0	0	0	35	1.52838	0.242421	0.984716	0.389061
	3D7.long	L2BESST-K24	9318	2234	2205	98.7019	9302	23.7046	0	29	0	0	0	0	29	1.29812	0.237046	0.987019	0.382282
	3D7.long	L2BESST-K25	9318	2241	2213	98.7506	9302	23.7906	0	27	1	0	0	0	28	1.24944	0.237906	0.987506	0.383436
	3D7.long	L2BESST-K26	9318	2258	2230	98.76	9302	23.9733	0	25	2	0	1	0	28	1.24004	0.239733	0.9876	0.385813
	3D7.long	L2BESST-K27	9318	2311	2279	98.6153	9302	24.5001	0	31	1	0	0	0	32	1.38468	0.245001	0.986153	0.392491
	3D7.long	L2BESST-K28	9318	2266	2238	98.7643	9302	24.0593	0	27	1	0	0	0	28	1.23566	0.240593	0.987643	0.386929
	3D7.long	L2BESST-K29	9318	2275	2245	98.6813	9302	24.1346	0	29	1	0	0	0	30	1.31868	0.241346	0.986813	0.387838
	3D7.long	L2BESST-K30	9318	2238	2207	98.6148	9302	23.7261	0	30	1	0	0	0	31	1.38517	0.237261	0.986148	0.382496
	3D7.long	L2BESST-K31	9318	2166	2142	98.892	9302	23.0273	0	23	1	0	0	0	24	1.10803	0.230273	0.98892	0.373561
	3D7.long	L2BESST-K32	9318	2117	2100	99.197	9302	22.5758	0	17	0	0	0	0	17	0.803023	0.225758	0.99197	0.367808
	3D7.long	L2BESST-K33	9318	2128	2109	99.1071	9302	22.6725	0	19	0	0	0	0	19	0.892857	0.226725	0.991071	0.369029
	3D7.long	L2BESST-K34	9318	2115	2094	99.0071	9302	22.5113	0	21	0	0	0	0	21	0.992908	0.225113	0.990071	0.366821
	3D7.long	L2BESST-K35	9318	2123	2103	99.0579	9302	22.608	0	20	0	0	0	0	20	0.942063	0.22608	0.990579	0.36814
	3D7.long	L2BESST-K36	9318	2099	2083	99.2377	9302	22.393	0	16	0	0	0	0	16	0.762268	0.22393	0.992377	0.365407
	3D7.long	L2BESST-K37	9318	2071	2057	99.324	9302	22.1135	0	14	0	0	0	0	14	0.676002	0.221135	0.99324	0.361734
	3D7.long	L2BESST-K38	9318	2086	2071	99.2809	9302	22.264	0	15	0	0	0	0	15	0.71908	0.22264	0.992809	0.363716
	3D7.long	L2BESST-K39	9318	2132	2111	99.015	9302	22.694	0	21	0	0	0	0	21	0.984991	0.22694	0.99015	0.36925
	3D7.long	L2BESST-K40	9318	2081	2059	98.9428	9302	22.135	0	22	0	0	0	0	22	1.05718	0.22135	0.989428	0.361768
	3D7.long	L2BESST-K41	9318	2097	2076	98.9986	9302	22.3178	0	21	0	0	0	0	21	1.00143	0.223178	0.989986	0.364242
	3D7.long	L2BESST-K42	9318	2070	2051	99.0821	9302	22.049	0	19	0	0	0	0	19	0.917874	0.22049	0.990821	0.360711
	3D7.long	L2BESST-K43	9318	2068	2048	99.0329	9302	22.0168	0	20	0	0	0	0	20	0.967118	0.220168	0.990329	0.360246
	3D7.long	L2BESST-K44	9318	2067	2042	98.7905	9302	21.9523	0	24	1	0	0	0	25	1.20948	0.219523	0.987905	0.359222
	3D7.long	L2BESST-K45	9318	2047	2027	99.023	9302	21.791	0	18	2	0	0	0	20	0.97704	0.21791	0.99023	0.357212
	3D7.long	L2BESST-K46	9318	2037	2018	99.0673	9302	21.6943	0	18	1	0	0	0	19	0.932744	0.216943	0.990673	0.35594
	3D7.long	L2BESST-K47	9318	2007	1989	99.1031	9302	21.3825	0	17	1	0	0	0	18	0.896861	0.213825	0.991031	0.351755
	3D7.long	L2BESST-K48	9318	1987	1970	99.1444	9302	21.1782	0	16	1	0	0	0	17	0.855561	0.211782	0.991444	0.349012
	3D7.long	L2BESST-K49	9318	1964	1946	99.0835	9302	20.9202	0	17	1	0	0	0	18	0.916497	0.209202	0.990835	0.345464
	3D7.long	L2BESST-K50	9318	1951	1928	98.8211	9302	20.7267	0	23	0	0	0	0	23	1.17888	0.207267	0.988211	0.342664
	3D7.long	L2BESST-K51	9318	1923	1905	99.064	9302	20.4795	0	18	0	0	0	0	18	0.936037	0.204795	0.99064	0.339421
	3D7.long	L2BESST-K52	9318	1880	1863	99.0957	9302	20.028	0	16	1	0	0	0	17	0.904255	0.20028	0.990957	0.333214
	3D7.long	L2BESST-K53	9318	1863	1849	99.2485	9302	19.8774	0	13	1	0	0	0	14	0.751476	0.198774	0.992485	0.331214
	3D7.long	L2BESST-K54	9318	1839	1823	99.13	9302	19.5979	0	15	1	0	0	0	16	0.870038	0.195979	0.9913	0.32726
	3D7.long	L2BESST-K55	9318	1810	1793	99.0608	9302	19.2754	0	16	1	0	0	0	17	0.939227	0.192754	0.990608	0.322714
	3D7.long	L2BESST-K56	9318	1777	1760	99.0433	9302	18.9207	0	17	0	0	0	0	17	0.956669	0.189207	0.990433	0.317718
	3D7.long	L2BESST-K57	9318	1773	1755	98.9848	9302	18.8669	0	18	0	0	0	0	18	1.01523	0.188669	0.989848	0.31693
	3D7.long	L2BESST-K58	9318	1760	1743	99.0341	9302	18.7379	0	17	0	0	0	0	17	0.965909	0.187379	0.990341	0.315133
	3D7.long	L2BESST-K59	9318	1754	1739	99.1448	9302	18.6949	0	15	0	0	0	0	15	0.855188	0.186949	0.991448	0.31458
	3D7.long	L2BESST-K60	9318	1724	1710	99.1879	9302	18.3831	0	14	0	0	0	0	14	0.812065	0.183831	0.991879	0.310176
	3D7.long	L2BESST-K61	9318	1668	1654	99.1607	9302	17.7811	0	14	0	0	0	0	14	0.839329	0.177811	0.991607	0.30155
	3D7.long	L2BESST-K62	9318	1596	1582	99.1228	9302	17.0071	0	14	0	0	0	0	14	0.877193	0.170071	0.991228	0.290329
	3D7.long	L2BESST-K63	9318	1556	1542	99.1003	9302	16.5771	0	14	0	0	0	0	14	0.899743	0.165771	0.991003	0.28403
	3D7.long	L2BESST-K64	9318	1474	1459	98.9824	9302	15.6848	0	15	0	0	0	0	15	1.01764	0.156848	0.989824	0.270787
	3D7.long	L2BESST-K65	9318	1401	1386	98.9293	9302	14.9	0	15	0	0	0	0	15	1.07066	0.149	0.989293	0.258993
	3D7.long	L2BESST-K66	9318	1365	1354	99.1941	9302	14.556	0	11	0	0	0	0	11	0.805861	0.14556	0.991941	0.253867
	3D7.long	BOWTIE2_G	9318	1780	1766	99.2135	9302	18.9852	0	13	1	0	0	0	14	0.786517	0.189852	0.992135	0.318715
	3D7.long	BOWTIE2_L	9318	2358	2305	97.7523	9302	24.7796	0	47	2	3	0	1	53	2.24767	0.247796	0.977523	0.395369
	3D7.long	BWA-MEM	9318	2264	2226	98.3216	9302	23.9303	0	35	3	0	0	0	38	1.67845	0.239303	0.983216	0.384921
	3D7.long	BWA	9318	1785	1750	98.0392	9302	18.8132	0	12	9	0	8	6	35	1.96078	0.188132	0.980392	0.315685

## Sheet: BOSS
	Dataset	Scaffolder	Tags	Total joins	Correct joins	% Correct	Potential joins	Recall	1	2	4	5	8	12	Bad joins	% Error	TPR=TP/P	PPV=TP/TP+FP	F-Score=2 TPR PPV/TPR+PPV
	3D7.short	L1B-K15	9318	5800	5612	96.7586	9302	60.3311	2	154	18	9	4	1	188	3.24138	0.603311	0.967586	0.743213
	3D7.short	L1B-K16	9318	5916	5675	95.9263	9302	61.0084	1	208	19	7	4	2	241	4.0737	0.610084	0.959263	0.745827
	3D7.short	L1B-K17	9318	5999	5719	95.3326	9302	61.4814	1	237	21	8	4	9	280	4.66744	0.614814	0.953326	0.747533
	3D7.short	L1B-K18	9318	6054	5743	94.8629	9302	61.7394	2	276	19	7	1	6	311	5.1371	0.617394	0.948629	0.747981
	3D7.short	L1B-K19	9318	6085	5739	94.3139	9302	61.6964	1	308	22	7	2	6	346	5.68611	0.616964	0.943139	0.745954
	3D7.short	L1B-K20	9318	6100	5756	94.3607	9302	61.8792	1	303	20	10	3	7	344	5.63934	0.618792	0.943607	0.747435
	3D7.short	L1B-K21	9318	6111	5766	94.3544	9302	61.9867	1	300	24	11	2	7	345	5.64556	0.619867	0.943544	0.7482
	3D7.short	L1B-K22	9318	6114	5781	94.5535	9302	62.1479	1	292	19	10	2	9	333	5.44652	0.621479	0.945535	0.75
	3D7.short	L1B-K23	9318	6102	5795	94.9689	9302	62.2984	3	262	21	9	3	9	307	5.03114	0.622984	0.949689	0.752402
	3D7.short	L1B-K24	9318	6117	5797	94.7687	9302	62.3199	2	276	21	10	2	9	320	5.23132	0.623199	0.947687	0.751929
	3D7.short	L1B-K25	9318	6119	5805	94.8684	9302	62.4059	2	268	25	9	1	9	314	5.13156	0.624059	0.948684	0.752869
	3D7.short	L1B-K26	9318	6121	5815	95.0008	9302	62.5134	2	259	27	7	2	9	306	4.99918	0.625134	0.950008	0.754069
	3D7.short	L1B-K27	9318	6119	5821	95.1299	9302	62.5779	2	250	25	8	3	10	298	4.87008	0.625779	0.951299	0.754945
	3D7.short	L1B-K28	9318	6102	5811	95.2311	9302	62.4704	2	245	24	11	1	8	291	4.76893	0.624704	0.952311	0.754479
	3D7.short	L1B-K29	9318	6103	5821	95.3793	9302	62.5779	2	239	20	11	1	9	282	4.62068	0.625779	0.953793	0.755729
	3D7.short	L1B-K30	9318	6113	5827	95.3214	9302	62.6424	2	247	20	11	1	5	286	4.67855	0.626424	0.953214	0.756017
	3D7.short	L1B-K31	9318	6116	5826	95.2583	9302	62.6317	2	239	28	11	1	9	290	4.74166	0.626317	0.952583	0.75574
	3D7.short	L1B-K32	9318	6123	5826	95.1494	9302	62.6317	2	246	23	16	2	8	297	4.85056	0.626317	0.951494	0.755397
	3D7.short	L1B-K33	9318	6118	5819	95.1128	9302	62.5564	2	248	23	17	1	8	299	4.88722	0.625564	0.951128	0.754734
	3D7.short	L1B-K34	9318	6114	5824	95.2568	9302	62.6102	1	244	21	17	2	5	290	4.74321	0.626102	0.952568	0.755579
	3D7.short	L1B-K35	9318	6107	5826	95.3987	9302	62.6317	1	241	21	11	1	6	281	4.60128	0.626317	0.953987	0.756181
	3D7.short	L1B-K36	9318	6106	5827	95.4307	9302	62.6424	2	233	20	15	2	7	279	4.56928	0.626424	0.954307	0.75636
	3D7.short	L1B-K37	9318	6089	5817	95.5329	9302	62.5349	2	230	19	9	2	10	272	4.46707	0.625349	0.955329	0.755896
	3D7.short	L1B-K38	9318	6096	5823	95.5217	9302	62.5994	1	233	20	9	2	8	273	4.47835	0.625994	0.955217	0.756332
	3D7.short	L1B-K39	9318	6100	5807	95.1967	9302	62.4274	1	254	17	10	2	9	293	4.80328	0.624274	0.951967	0.754058
	3D7.short	L1B-K40	9318	6088	5822	95.6307	9302	62.5887	1	230	17	8	2	8	266	4.36925	0.625887	0.956307	0.756595
	3D7.short	L1B-K41	9318	6085	5817	95.5957	9302	62.5349	1	234	16	7	2	8	268	4.40427	0.625349	0.955957	0.756093
	3D7.short	L1B-K42	9318	6084	5827	95.7758	9302	62.6424	2	223	15	8	2	7	257	4.22419	0.626424	0.957758	0.757442
	3D7.short	L1B-K43	9318	6084	5826	95.7594	9302	62.6317	3	223	14	8	1	9	258	4.24063	0.626317	0.957594	0.757312
	3D7.short	L1B-K44	9318	6088	5828	95.7293	9302	62.6532	2	225	15	11	1	6	260	4.2707	0.626532	0.957293	0.757375
	3D7.short	L1B-K45	9318	6076	5831	95.9677	9302	62.6854	3	216	13	6	1	6	245	4.03226	0.626854	0.959677	0.758356
	3D7.short	L1B-K46	9318	6070	5829	96.0297	9302	62.6639	3	209	13	8	2	6	241	3.97035	0.626639	0.960297	0.758392
	3D7.short	L1B-K47	9318	6059	5829	96.204	9302	62.6639	1	202	13	7	2	5	230	3.79601	0.626639	0.96204	0.758935
	3D7.short	L1B-K48	9318	6050	5825	96.281	9302	62.6209	2	192	14	8	3	6	225	3.71901	0.626209	0.96281	0.758859
	3D7.short	L1B-K49	9318	6056	5838	96.4003	9302	62.7607	1	185	14	11	2	5	218	3.59974	0.627607	0.964003	0.760255
	3D7.short	L1B-K50	9318	6028	5832	96.7485	9302	62.6962	1	165	14	7	4	5	196	3.25149	0.626962	0.967485	0.760861
	3D7.short	L1B-K51	9318	6033	5830	96.6352	9302	62.6747	1	170	15	8	5	4	203	3.36483	0.626747	0.966352	0.760352
	3D7.short	L1B-K52	9318	6016	5838	97.0412	9302	62.7607	1	150	11	9	4	3	178	2.95878	0.627607	0.970412	0.762241
	3D7.short	L1B-K53	9318	5999	5825	97.0995	9302	62.6209	1	147	11	8	4	3	174	2.90048	0.626209	0.970995	0.761388
	3D7.short	L1B-K54	9318	5999	5829	97.1662	9302	62.6639	0	146	10	6	4	4	170	2.83381	0.626639	0.971662	0.761911
	3D7.short	L1B-K55	9318	5992	5820	97.1295	9302	62.5672	2	141	12	8	4	5	172	2.87049	0.625672	0.971295	0.761083
	3D7.short	L1B-K56	9318	5981	5819	97.2914	9302	62.5564	1	133	12	7	5	4	162	2.70858	0.625564	0.972914	0.7615
	3D7.short	L1B-K57	9318	5975	5815	97.3222	9302	62.5134	1	135	11	6	4	3	160	2.67782	0.625134	0.973222	0.761275
	3D7.short	L1B-K58	9318	5965	5811	97.4183	9302	62.4704	1	128	10	7	6	2	154	2.58173	0.624704	0.974183	0.76125
	3D7.short	L1B-K59	9318	5967	5814	97.4359	9302	62.5027	1	128	10	4	7	3	153	2.5641	0.625027	0.974359	0.761543
	3D7.short	L1B-K60	9318	5954	5796	97.3463	9302	62.3092	1	132	9	7	6	3	158	2.65368	0.623092	0.973463	0.759832
	3D7.short	L1B-K61	9318	5943	5794	97.4928	9302	62.2877	1	125	8	7	6	2	149	2.50715	0.622877	0.974928	0.760118
	3D7.short	L1B-K62	9318	5935	5793	97.6074	9302	62.2769	1	116	10	7	5	3	142	2.39259	0.622769	0.976074	0.760386
	3D7.short	L1B-K63	9318	5929	5788	97.6219	9302	62.2232	1	116	9	7	5	3	141	2.37814	0.622232	0.976219	0.760029
	3D7.short	L1B-K64	9318	5916	5783	97.7519	9302	62.1694	2	106	10	8	4	3	133	2.24814	0.621694	0.977519	0.760021
	3D7.short	L1B-K65	9318	5910	5779	97.7834	9302	62.1264	2	106	9	7	4	3	131	2.21658	0.621264	0.977834	0.759795
	3D7.short	L1B-K66	9318	5899	5771	97.8301	9302	62.0404	2	104	8	7	4	3	128	2.16986	0.620404	0.978301	0.759292
	3D7.short	BOWTIE2_G	9318	6078	5844	96.15	9302	62.8252	0	201	18	5	4	6	234	3.84995	0.628252	0.9615	0.759948
	3D7.short	BOWTIE2_L	9318	6661	5713	85.7679	9302	61.4169	7	824	35	50	2	30	948	14.2321	0.614169	0.857679	0.71578
	3D7.short	BOWTIE	9318	5952	5806	97.547	9302	62.4167	1	124	11	4	3	3	146	2.45296	0.624167	0.97547	0.761243
	3D7.short	BWA-MEM	9318	6624	5746	86.7452	9302	61.7717	7	777	33	38	2	21	878	13.2548	0.617717	0.867452	0.721587
	3D7.short	BWA	9318	5961	5810	97.4669	9302	62.4597	2	127	11	5	3	3	151	2.53313	0.624597	0.974669	0.761318
	Dataset	Scaffolder	Tags	Total joins	Correct joins	% Correct	Potential joins	Recall	1	2	4	5	8	12	Bad joins	% Error	TPR=TP/P	PPV=TP/TP+FP	F-Score=2 TPR PPV/TPR+PPV
	3D7.long	L2B-K15	9318	6522	6305	96.6728	9302	67.7811	1	121	15	4	65	11	217	3.3272	0.677811	0.966728	0.796891
	3D7.long	L2B-K16	9318	6751	6515	96.5042	9302	70.0387	2	126	17	7	78	6	236	3.49578	0.700387	0.965042	0.811686
	3D7.long	L2B-K17	9318	6866	6622	96.4463	9302	71.189	3	119	20	3	97	2	244	3.55374	0.71189	0.964463	0.819149
	3D7.long	L2B-K18	9318	6943	6659	95.9095	9302	71.5868	2	149	21	9	99	4	284	4.09045	0.715868	0.959095	0.819821
	3D7.long	L2B-K19	9318	6964	6679	95.9075	9302	71.8018	2	152	19	8	98	6	285	4.09248	0.718018	0.959075	0.821222
	3D7.long	L2B-K20	9318	6991	6695	95.766	9302	71.9738	3	170	15	7	99	2	296	4.23402	0.719738	0.95766	0.821825
	3D7.long	L2B-K21	9318	7007	6728	96.0183	9302	72.3285	2	156	15	8	96	2	279	3.98173	0.723285	0.960183	0.825066
	3D7.long	L2B-K22	9318	7009	6731	96.0337	9302	72.3608	3	145	21	9	94	6	278	3.96633	0.723608	0.960337	0.825333
	3D7.long	L2B-K23	9318	7028	6730	95.7598	9302	72.35	7	155	20	6	103	7	298	4.24018	0.7235	0.957598	0.82425
	3D7.long	L2B-K24	9318	7029	6721	95.6182	9302	72.2533	3	170	22	6	99	8	308	4.38185	0.722533	0.956182	0.823097
	3D7.long	L2B-K25	9318	7015	6712	95.6807	9302	72.1565	4	164	24	7	93	11	303	4.31932	0.721565	0.956807	0.8227
	3D7.long	L2B-K26	9318	7027	6714	95.5458	9302	72.178	4	172	23	8	98	8	313	4.45425	0.72178	0.955458	0.822341
	3D7.long	L2B-K27	9318	7014	6707	95.623	9302	72.1028	1	168	23	9	100	6	307	4.37696	0.721028	0.95623	0.822138
	3D7.long	L2B-K28	9318	6994	6721	96.0967	9302	72.2533	2	140	20	7	100	4	273	3.90335	0.722533	0.960967	0.824865
	3D7.long	L2B-K29	9318	7008	6712	95.7763	9302	72.1565	4	159	20	6	104	3	296	4.22374	0.721565	0.957763	0.823053
	3D7.long	L2B-K30	9318	7007	6710	95.7614	9302	72.135	2	165	20	5	103	2	297	4.23862	0.72135	0.957614	0.822859
	3D7.long	L2B-K31	9318	7008	6728	96.0046	9302	72.3285	4	152	19	7	96	2	280	3.99543	0.723285	0.960046	0.825015
	3D7.long	L2B-K32	9318	7000	6736	96.2286	9302	72.4145	4	142	16	7	94	1	264	3.77143	0.724145	0.962286	0.826402
	3D7.long	L2B-K33	9318	6993	6724	96.1533	9302	72.2855	1	146	16	8	96	2	269	3.8467	0.722855	0.961533	0.825284
	3D7.long	L2B-K34	9318	6983	6711	96.1048	9302	72.1458	6	148	13	10	94	1	272	3.89517	0.721458	0.961048	0.824194
	3D7.long	L2B-K35	9318	6948	6687	96.2435	9302	71.8878	3	148	14	6	88	2	261	3.75648	0.718878	0.962435	0.823015
	3D7.long	L2B-K36	9318	6923	6669	96.3311	9302	71.6943	3	142	14	4	89	2	254	3.66893	0.716943	0.963311	0.822065
	3D7.long	L2B-K37	9318	6914	6662	96.3552	9302	71.619	4	138	14	4	90	2	252	3.64478	0.71619	0.963552	0.821658
	3D7.long	L2B-K38	9318	6907	6659	96.4094	9302	71.5868	2	135	13	3	94	1	248	3.59056	0.715868	0.964094	0.821642
	3D7.long	L2B-K39	9318	6897	6640	96.2737	9302	71.3825	5	135	14	3	98	2	257	3.72626	0.713825	0.962737	0.819804
	3D7.long	L2B-K40	9318	6888	6643	96.4431	9302	71.4147	2	133	11	3	95	1	245	3.55691	0.714147	0.964431	0.82063
	3D7.long	L2B-K41	9318	6845	6614	96.6253	9302	71.103	1	126	11	6	86	1	231	3.37473	0.71103	0.966253	0.819223
	3D7.long	L2B-K42	9318	6836	6614	96.7525	9302	71.103	1	123	9	6	83	0	222	3.24751	0.71103	0.967525	0.81968
	3D7.long	L2B-K43	9318	6827	6604	96.7336	9302	70.9955	2	121	9	4	87	0	223	3.26644	0.709955	0.967336	0.818898
	3D7.long	L2B-K44	9318	6803	6585	96.7955	9302	70.7912	2	120	9	4	83	0	218	3.20447	0.707912	0.967955	0.817758
	3D7.long	L2B-K45	9318	6765	6556	96.9106	9302	70.4795	2	112	8	4	83	0	209	3.08943	0.704795	0.969106	0.816083
	3D7.long	L2B-K46	9318	6742	6530	96.8555	9302	70.2	2	114	9	2	84	1	212	3.14447	0.702	0.968555	0.814011
	3D7.long	L2B-K47	9318	6703	6499	96.9566	9302	69.8667	2	119	6	1	75	1	204	3.04341	0.698667	0.969566	0.812121
	3D7.long	L2B-K48	9318	6683	6486	97.0522	9302	69.7269	4	110	8	2	72	1	197	2.94778	0.697269	0.970522	0.811511
	3D7.long	L2B-K49	9318	6644	6443	96.9747	9302	69.2647	5	119	7	2	67	1	201	3.02529	0.692647	0.969747	0.808102
	3D7.long	L2B-K50	9318	6610	6425	97.2012	9302	69.0712	4	104	7	2	67	1	185	2.79879	0.690712	0.972012	0.807567
	3D7.long	L2B-K51	9318	6590	6409	97.2534	9302	68.8992	3	102	8	2	65	1	181	2.74659	0.688992	0.972534	0.806569
	3D7.long	L2B-K52	9318	6550	6377	97.3588	9302	68.5551	3	92	9	1	67	1	173	2.64122	0.685551	0.973588	0.804567
	3D7.long	L2B-K53	9318	6517	6331	97.1459	9302	68.0606	6	103	11	3	62	1	186	2.85407	0.680606	0.971459	0.80043
	3D7.long	L2B-K54	9318	6469	6291	97.2484	9302	67.6306	2	100	12	4	59	1	178	2.75158	0.676306	0.972484	0.797793
	3D7.long	L2B-K55	9318	6431	6257	97.2944	9302	67.2651	2	101	11	2	56	2	174	2.70564	0.672651	0.972944	0.795398
	3D7.long	L2B-K56	9318	6375	6219	97.5529	9302	66.8566	2	84	8	3	57	2	156	2.44706	0.668566	0.975529	0.793392
	3D7.long	L2B-K57	9318	6337	6171	97.3805	9302	66.3406	2	88	9	5	60	2	166	2.61954	0.663406	0.973805	0.789181
	3D7.long	L2B-K58	9318	6298	6138	97.4595	9302	65.9858	2	90	8	4	54	2	160	2.54049	0.659858	0.974595	0.786923
	3D7.long	L2B-K59	9318	6252	6106	97.6647	9302	65.6418	2	85	6	2	50	1	146	2.33525	0.656418	0.976647	0.785136
	3D7.long	L2B-K60	9318	6199	6061	97.7738	9302	65.158	2	73	9	2	49	3	138	2.22617	0.65158	0.977738	0.782014
	3D7.long	L2B-K61	9318	6148	5994	97.4951	9302	64.4378	2	86	10	2	51	3	154	2.50488	0.644378	0.974951	0.775922
	3D7.long	L2B-K62	9318	6085	5933	97.5021	9302	63.782	2	80	8	4	55	3	152	2.49795	0.63782	0.975021	0.77117
	3D7.long	L2B-K63	9318	6011	5870	97.6543	9302	63.1047	1	75	8	4	49	4	141	2.3457	0.631047	0.976543	0.766669
	3D7.long	L2B-K64	9318	5951	5820	97.7987	9302	62.5672	4	69	8	3	44	3	131	2.20131	0.625672	0.977987	0.763129
	3D7.long	L2B-K65	9318	5891	5767	97.8951	9302	61.9974	2	68	7	3	40	4	124	2.10491	0.619974	0.978951	0.759165
	3D7.long	L2B-K66	9318	5827	5718	98.1294	9302	61.4707	2	55	6	3	39	4	109	1.8706	0.614707	0.981294	0.755899
	3D7.long	BOWTIE2_G	9318	6659	6365	95.5849	9302	68.4261	5	183	16	8	78	4	294	4.41508	0.684261	0.955849	0.797569
	3D7.long	BOWTIE2_L	9318	7131	6742	94.5449	9302	72.479	9	221	22	10	123	4	389	5.45506	0.72479	0.945449	0.820544
	3D7.long	BOWTIE	9318	5985	5812	97.1094	9302	62.4812	2	111	4	6	49	1	173	2.89056	0.624812	0.971094	0.760385
	3D7.long	BWA-MEM	9318	7089	6721	94.8089	9302	72.2533	3	194	32	8	121	10	368	5.19114	0.722533	0.948089	0.820084
	3D7.long	BWA	9318	6200	5994	96.6774	9302	64.4378	3	136	9	4	52	2	206	3.32258	0.644378	0.966774	0.77332
