# Supplementary material for: Fast-SG: an alignment-free algorithm for hybrid assembly
Source: Gigascience. 2018 May 5;7(5):giy048. doi: 10.1093/gigascience/giy048 (PMC6007556; doi:10.1093/gigascience/giy048)
Supplement: Supplement materials [file giy048_supp.zip › Supplementary_Table_S20.xlsx]

## Sheet: SCAFFMATCH
	Dataset	Scaffolder	Tags	Total joins	Correct joins	% Correct	Potential joins	Recall	1	2	4	5	8	12	Bad joins	% Error	TPR=TP/P	PPV=TP/TP+FP	F-Score=2 TPR PPV/TPR+PPV
	human.short	L1FSM-K15	19936	15926	15133	95.0207	19935	75.9117	5	0	218	134	364	72	793	4.97928	0.759117	0.950207	0.843981
	human.short	L1FSM-K16	19936	16261	15396	94.6805	19935	77.231	7	0	237	152	384	85	865	5.31948	0.77231	0.946805	0.850702
	human.short	L1FSM-K17	19936	16466	15617	94.8439	19935	78.3396	7	0	220	164	373	85	849	5.15608	0.783396	0.948439	0.858053
	human.short	L1FSM-K18	19936	16587	15694	94.6163	19935	78.7259	7	0	233	186	378	89	893	5.38373	0.787259	0.946163	0.859427
	human.short	L1FSM-K19	19936	16651	15728	94.4568	19935	78.8964	7	0	245	204	366	101	923	5.54321	0.788964	0.944568	0.859782
	human.short	L1FSM-K20	19936	16720	15789	94.4318	19935	79.2024	7	0	239	199	390	96	931	5.56818	0.792024	0.944318	0.861492
	human.short	L1FSM-K21	19936	16752	15827	94.4783	19935	79.393	5	0	247	186	398	89	925	5.52173	0.79393	0.944783	0.862812
	human.short	L1FSM-K22	19936	16810	15911	94.652	19935	79.8144	7	0	229	177	403	83	899	5.34801	0.798144	0.94652	0.866023
	human.short	L1FSM-K23	19936	16833	15912	94.5286	19935	79.8194	7	0	242	168	418	86	921	5.4714	0.798194	0.945286	0.865535
	human.short	L1FSM-K24	19936	16878	15919	94.318	19935	79.8545	8	0	252	175	429	95	959	5.68195	0.798545	0.94318	0.864858
	human.short	L1FSM-K25	19936	16907	15961	94.4047	19935	80.0652	7	0	250	175	417	97	946	5.59532	0.800652	0.944047	0.866457
	human.short	L1FSM-K26	19936	16948	15980	94.2884	19935	80.1605	7	0	255	171	437	98	968	5.71159	0.801605	0.942884	0.866524
	human.short	L1FSM-K27	19936	16962	15988	94.2578	19935	80.2007	7	0	256	172	444	95	974	5.74225	0.802007	0.942578	0.866629
	human.short	L1FSM-K28	19936	17015	16037	94.2521	19935	80.4465	7	0	252	180	442	97	978	5.74787	0.804465	0.942521	0.868038
	human.short	L1FSM-K29	19936	16976	16031	94.4333	19935	80.4164	7	0	237	176	445	80	945	5.56668	0.804164	0.944333	0.86863
	human.short	L1FSM-K30	19936	17000	16049	94.4059	19935	80.5066	7	0	237	174	448	85	951	5.59412	0.805066	0.944059	0.86904
	human.short	L1FSM-K31	19936	16978	16027	94.3986	19935	80.3963	7	0	244	148	465	87	951	5.60137	0.803963	0.943986	0.868366
	human.short	L1FSM-K32	19936	16980	16032	94.417	19935	80.4214	8	0	246	149	460	85	948	5.58304	0.804214	0.94417	0.86859
	human.short	L1FSM-K33	19936	16995	16049	94.4337	19935	80.5066	7	0	246	143	469	81	946	5.56634	0.805066	0.944337	0.869158
	human.short	L1FSM-K34	19936	16965	16036	94.524	19935	80.4414	7	0	235	142	474	71	929	5.47598	0.804414	0.94524	0.86916
	human.short	L1FSM-K35	19936	16940	16003	94.4687	19935	80.2759	6	0	237	146	477	71	937	5.53129	0.802759	0.944687	0.867959
	human.short	L1FSM-K36	19936	16928	15996	94.4943	19935	80.2408	6	0	242	138	465	81	932	5.50567	0.802408	0.944943	0.867862
	human.short	L1FSM-K37	19936	16931	15980	94.3831	19935	80.1605	6	0	244	133	491	77	951	5.61692	0.801605	0.943831	0.866923
	human.short	L1FSM-K38	19936	16892	15939	94.3583	19935	79.9549	6	0	246	127	498	76	953	5.64172	0.799549	0.943583	0.865615
	human.short	L1FSM-K39	19936	16898	15930	94.2715	19935	79.9097	6	0	242	138	506	76	968	5.72849	0.799097	0.942715	0.864985
	human.short	L1FSM-K40	19936	16855	15900	94.334	19935	79.7592	6	0	244	128	502	75	955	5.66597	0.797592	0.94334	0.864365
	human.short	L1FSM-K41	19936	16859	15908	94.3591	19935	79.7993	7	0	238	138	499	69	951	5.6409	0.797993	0.943591	0.864706
	human.short	L1FSM-K42	19936	16851	15899	94.3505	19935	79.7542	6	0	232	135	516	63	952	5.64952	0.797542	0.943505	0.864405
	human.short	L1FSM-K43	19936	16835	15902	94.458	19935	79.7693	6	0	218	127	523	59	933	5.54203	0.797693	0.94458	0.864944
	human.short	L1FSM-K44	19936	16827	15889	94.4256	19935	79.704	6	0	213	135	525	59	938	5.57437	0.79704	0.944256	0.864425
	human.short	L1FSM-K45	19936	16829	15897	94.4619	19935	79.7442	8	0	217	133	515	59	932	5.53806	0.797442	0.944619	0.864813
	human.short	L1FSM-K46	19936	16813	15889	94.5043	19935	79.704	8	0	214	135	514	53	924	5.49575	0.79704	0.945043	0.864755
	human.short	L1FSM-K47	19936	16805	15884	94.5195	19935	79.679	8	0	214	132	519	48	921	5.48051	0.79679	0.945195	0.864671
	human.short	L1FSM-K48	19936	16769	15869	94.633	19935	79.6037	8	0	208	127	509	48	900	5.36705	0.796037	0.94633	0.864701
	human.short	L1FSM-K49	19936	16773	15865	94.5865	19935	79.5836	6	0	210	125	515	52	908	5.41346	0.795836	0.945865	0.864389
	human.short	L1FSM-K50	19936	16733	15864	94.8067	19935	79.5786	6	0	206	119	491	47	869	5.19333	0.795786	0.948067	0.865278
	human.short	L1FSM-K51	19936	16699	15850	94.9159	19935	79.5084	6	0	208	107	486	42	849	5.08414	0.795084	0.949159	0.865316
	human.short	L1FSM-K52	19936	16655	15815	94.9565	19935	79.3328	6	0	206	112	473	43	840	5.04353	0.793328	0.949565	0.864444
	human.short	L1FSM-K53	19936	16615	15793	95.0527	19935	79.2225	6	0	201	96	474	45	822	4.94734	0.792225	0.950527	0.864186
	human.short	L1FSM-K54	19936	16565	15760	95.1404	19935	79.0569	6	0	195	99	467	38	805	4.85964	0.790569	0.951404	0.863562
	human.short	L1FSM-K55	19936	16527	15734	95.2018	19935	78.9265	6	0	199	97	456	35	793	4.79821	0.789265	0.952018	0.863035
	human.short	L1FSM-K56	19936	16492	15708	95.2462	19935	78.7961	6	0	194	109	438	37	784	4.75382	0.787961	0.952462	0.862437
	human.short	L1FSM-K57	19936	16449	15680	95.3249	19935	78.6556	6	0	194	107	425	37	769	4.67506	0.786556	0.953249	0.861917
	human.short	L1FSM-K58	19936	16384	15643	95.4773	19935	78.47	6	0	192	92	415	36	741	4.52271	0.7847	0.954773	0.861422
	human.short	L1FSM-K59	19936	16325	15611	95.6263	19935	78.3095	6	0	183	85	408	32	714	4.37366	0.783095	0.956263	0.861059
	human.short	L1FSM-K60	19936	16272	15570	95.6858	19935	78.1038	6	0	183	87	400	26	702	4.31416	0.781038	0.956858	0.860055
	human.short	L1FSM-K61	19936	16222	15544	95.8205	19935	77.9734	6	0	179	80	388	25	678	4.17951	0.779734	0.958205	0.859806
	human.short	L1FSM-K62	19936	16165	15490	95.8243	19935	77.7025	5	0	174	91	386	19	675	4.17569	0.777025	0.958243	0.858172
	human.short	L1FSM-K63	19936	16135	15444	95.7174	19935	77.4718	4	0	179	95	390	23	691	4.28262	0.774718	0.957174	0.856335
	human.short	L1FSM-K64	19936	16107	15417	95.7161	19935	77.3363	4	0	178	96	388	24	690	4.28385	0.773363	0.957161	0.855502
	human.short	L1FSM-K65	19936	16007	15341	95.8393	19935	76.9551	5	0	173	89	376	23	666	4.16068	0.769551	0.958393	0.853653
	human.short	L1FSM-K66	19936	15960	15301	95.8709	19935	76.7545	4	0	168	90	376	21	659	4.12907	0.767545	0.958709	0.852542
	human.short	L1FSM-K67	19936	15876	15252	96.0695	19935	76.5087	5	0	168	80	346	25	624	3.93046	0.765087	0.960695	0.851805
	human.short	L1FSM-K68	19936	15783	15169	96.1097	19935	76.0923	5	0	164	80	341	24	614	3.89026	0.760923	0.961097	0.849376
	human.short	L1FSM-K69	19936	15687	15088	96.1816	19935	75.686	5	0	159	74	340	21	599	3.81845	0.75686	0.961816	0.847117
	human.short	L1FSM-K70	19936	15568	14992	96.3001	19935	75.2044	5	0	153	67	329	22	576	3.6999	0.752044	0.963001	0.844548
	human.short	L1FSM-K71	19936	15477	14914	96.3623	19935	74.8131	4	0	145	76	319	19	563	3.63766	0.748131	0.963623	0.842313
	human.short	L1FSM-K72	19936	15400	14852	96.4416	19935	74.5021	4	0	147	73	308	16	548	3.55844	0.745021	0.964416	0.84064
	human.short	L1FSM-K73	19936	15303	14785	96.615	19935	74.166	4	0	137	70	291	16	518	3.38496	0.74166	0.96615	0.839151
	human.short	L1FSM-K74	19936	15175	14655	96.5733	19935	73.5139	4	0	142	69	289	16	520	3.42669	0.735139	0.965733	0.834805
	human.short	L1FSM-K75	19936	15060	14563	96.6999	19935	73.0524	3	0	139	71	268	16	497	3.30013	0.730524	0.966999	0.83229
	human.short	L1FSM-K76	19936	14975	14478	96.6811	19935	72.626	3	0	140	72	262	20	497	3.31886	0.72626	0.966811	0.829447
	human.short	L1FSM-K77	19936	14848	14365	96.747	19935	72.0592	3	0	137	66	257	20	483	3.25296	0.720592	0.96747	0.825978
	human.short	L1FSM-K78	19936	14703	14245	96.885	19935	71.4572	3	0	131	64	244	16	458	3.11501	0.714572	0.96885	0.822507
	human.short	L1FSM-K79	19936	14596	14146	96.917	19935	70.9606	3	0	133	60	240	14	450	3.08304	0.709606	0.96917	0.819322
	human.short	L1FSM-K80	19936	14460	14037	97.0747	19935	70.4138	2	0	124	61	225	11	423	2.92531	0.704138	0.970747	0.816223
	human.short	BOWTIE2_G	19936	16553	15577	94.1038	19935	78.139	8	0	291	214	375	88	976	5.89621	0.78139	0.941038	0.853815
	human.short	BOWTIE2_L	19936	17242	15949	92.5009	19935	80.005	8	0	331	252	594	108	1293	7.49913	0.80005	0.925009	0.858004
	human.short	BOWTIE	19936	14331	13807	96.3436	19935	69.2601	4	0	192	128	173	27	524	3.65641	0.692601	0.963436	0.805872
	human.short	BWA-MEM	19936	17105	15997	93.5224	19935	80.2458	9	0	338	222	449	90	1108	6.47764	0.802458	0.935224	0.863769
	human.short	BWA	19936	15114	14489	95.8648	19935	72.6812	4	0	200	164	225	32	625	4.13524	0.726812	0.958648	0.826785

## Sheet: OPERA-LG
	Dataset	Scaffolder	Tags	Total joins	Correct joins	% Correct	Potential joins	Recall	1	2	4	5	8	12	Bad joins	% Error	TPR=TP/P	PPV=TP/TP+FP	F-Score=2 TPR PPV/TPR+PPV
	human.short	opera-K15	19936	9198	9009	97.9452	19935	45.1919	0	0	87	56	11	35	189	2.05479	0.451919	0.979452	0.618474
	human.short	opera-K16	19936	12243	12019	98.1704	19935	60.2909	0	0	102	68	22	32	224	1.82962	0.602909	0.981704	0.747032
	human.short	opera-K17	19936	11725	11509	98.1578	19935	57.7326	0	0	96	63	21	36	216	1.84222	0.577326	0.981578	0.727037
	human.short	opera-K18	19936	11027	10819	98.1137	19935	54.2714	2	0	86	68	16	36	208	1.88628	0.542714	0.981137	0.698857
	human.short	opera-K19	19936	10165	9952	97.9046	19935	49.9222	2	0	85	63	16	47	213	2.09543	0.499222	0.979046	0.661262
	human.short	opera-K20	19936	12353	12115	98.0733	19935	60.7725	2	0	108	59	22	47	238	1.92666	0.607725	0.980733	0.750434
	human.short	opera-K21	19936	12151	11922	98.1154	19935	59.8044	3	0	96	69	18	43	229	1.88462	0.598044	0.981154	0.743128
	human.short	opera-K22	19936	11846	11601	97.9318	19935	58.1941	2	0	98	73	29	43	245	2.06821	0.581941	0.979318	0.730059
	human.short	opera-K23	19936	11488	11256	97.9805	19935	56.4635	2	0	94	68	28	40	232	2.0195	0.564635	0.979805	0.716418
	human.short	opera-K24	19936	10980	10731	97.7322	19935	53.8299	0	0	100	74	31	44	249	2.26776	0.538299	0.977322	0.694226
	human.short	opera-K25	19936	12461	12213	98.0098	19935	61.2641	2	0	112	65	29	40	248	1.99021	0.612641	0.980098	0.753982
	human.short	opera-K26	19936	12308	12059	97.9769	19935	60.4916	0	0	113	68	28	40	249	2.02307	0.604916	0.979769	0.748007
	human.short	opera-K27	19936	12129	11899	98.1037	19935	59.689	0	0	104	58	31	37	230	1.89628	0.59689	0.981037	0.742203
	human.short	opera-K28	19936	11865	11635	98.0615	19935	58.3647	1	0	101	61	33	34	230	1.93847	0.583647	0.980615	0.731761
	human.short	opera-K29	19936	11609	11388	98.0963	19935	57.1257	1	0	94	56	37	33	221	1.9037	0.571257	0.980963	0.722039
	human.short	opera-K30	19936	12529	12285	98.0525	19935	61.6253	1	0	108	66	36	33	244	1.94748	0.616253	0.980525	0.756838
	human.short	opera-K31	19936	12472	12230	98.0597	19935	61.3494	1	0	104	67	38	32	242	1.94035	0.613494	0.980597	0.754775
	human.short	opera-K32	19936	12353	12122	98.13	19935	60.8076	1	0	95	67	38	30	231	1.86999	0.608076	0.9813	0.750867
	human.short	opera-K33	19936	12238	12001	98.0634	19935	60.2007	1	0	91	70	44	31	237	1.93659	0.602007	0.980634	0.746029
	human.short	opera-K34	19936	12047	11821	98.124	19935	59.2977	1	0	82	72	44	27	226	1.87599	0.592977	0.98124	0.739228
	human.short	opera-K35	19936	11864	11638	98.0951	19935	58.3797	1	0	75	65	50	35	226	1.90492	0.583797	0.980951	0.731973
	human.short	opera-K36	19936	12565	12320	98.0501	19935	61.8009	2	0	92	77	42	32	245	1.94986	0.618009	0.980501	0.758154
	human.short	opera-K37	19936	12541	12277	97.8949	19935	61.5852	2	0	101	80	45	36	264	2.1051	0.615852	0.978949	0.756066
	human.short	opera-K38	19936	12495	12241	97.9672	19935	61.4046	2	0	99	71	48	34	254	2.03281	0.614046	0.979672	0.754918
	human.short	opera-K39	19936	12436	12179	97.9334	19935	61.0936	2	0	97	75	45	38	257	2.06658	0.610936	0.979334	0.752464
	human.short	opera-K40	19936	12350	12097	97.9514	19935	60.6822	3	0	91	78	48	33	253	2.04858	0.606822	0.979514	0.749388
	human.short	opera-K41	19936	12263	12012	97.9532	19935	60.2558	3	0	89	75	51	33	251	2.04681	0.602558	0.979532	0.746133
	human.short	opera-K42	19936	12146	11909	98.0487	19935	59.7392	3	0	88	67	53	26	237	1.95126	0.597392	0.980487	0.742433
	human.short	opera-K43	19936	12633	12373	97.9419	19935	62.0667	3	0	107	72	52	26	260	2.0581	0.620667	0.979419	0.759826
	human.short	opera-K44	19936	12607	12360	98.0408	19935	62.0015	1	0	95	70	51	30	247	1.95923	0.620015	0.980408	0.759634
	human.short	opera-K45	19936	12599	12348	98.0078	19935	61.9413	1	0	105	65	52	28	251	1.99222	0.619413	0.980078	0.759083
	human.short	opera-K46	19936	12581	12345	98.1242	19935	61.9263	1	0	97	63	49	26	236	1.87584	0.619263	0.981242	0.759318
	human.short	opera-K47	19936	12561	12317	98.0575	19935	61.7858	2	0	99	64	53	26	244	1.94252	0.617858	0.980575	0.758063
	human.short	opera-K48	19936	12539	12291	98.0222	19935	61.6554	4	0	98	73	49	24	248	1.97783	0.616554	0.980222	0.756975
	human.short	opera-K49	19936	12525	12281	98.0519	19935	61.6052	4	0	98	65	52	25	244	1.9481	0.616052	0.980519	0.756685
	human.short	opera-K50	19936	12530	12287	98.0607	19935	61.6353	4	0	99	60	54	26	243	1.93935	0.616353	0.980607	0.756938
	human.short	opera-K51	19936	12546	12311	98.1269	19935	61.7557	3	0	94	65	49	24	235	1.87311	0.617557	0.981269	0.758043
	human.short	opera-K52	19936	12550	12334	98.2789	19935	61.8711	4	0	90	59	41	22	216	1.72112	0.618711	0.982789	0.759366
	human.short	opera-K53	19936	12576	12353	98.2268	19935	61.9664	4	0	94	56	44	25	223	1.77322	0.619664	0.982268	0.759927
	human.short	opera-K54	19936	12579	12369	98.3306	19935	62.0467	4	0	91	50	42	23	210	1.66945	0.620467	0.983306	0.760841
	human.short	opera-K55	19936	12590	12370	98.2526	19935	62.0517	3	0	92	60	43	22	220	1.74742	0.620517	0.982526	0.760646
	human.short	opera-K56	19936	12600	12400	98.4127	19935	62.2022	3	0	80	60	40	17	200	1.5873	0.622022	0.984127	0.762256
	human.short	opera-K57	19936	12604	12408	98.4449	19935	62.2423	3	0	75	59	41	18	196	1.55506	0.622423	0.984449	0.762654
	human.short	opera-K58	19936	12615	12419	98.4463	19935	62.2975	3	0	76	60	39	18	196	1.55371	0.622975	0.984463	0.763072
	human.short	opera-K59	19936	12628	12439	98.5033	19935	62.3978	1	0	78	58	34	18	189	1.49667	0.623978	0.985033	0.763996
	human.short	opera-K60	19936	12643	12457	98.5288	19935	62.4881	2	0	80	55	30	19	186	1.47117	0.624881	0.985288	0.764749
	human.short	opera-K61	19936	12260	12088	98.5971	19935	60.6371	0	0	80	46	28	18	172	1.40294	0.606371	0.985971	0.750924
	human.short	opera-K62	19936	12340	12176	98.671	19935	61.0785	0	0	79	45	23	17	164	1.32901	0.610785	0.98671	0.754516
	human.short	opera-K63	19936	12405	12242	98.686	19935	61.4096	1	0	79	49	19	15	163	1.31399	0.614096	0.98686	0.757081
	human.short	opera-K64	19936	12444	12293	98.7866	19935	61.6654	1	0	74	45	16	15	151	1.21344	0.616654	0.987866	0.759319
	human.short	opera-K65	19936	12481	12327	98.7661	19935	61.836	1	0	78	42	15	18	154	1.23388	0.61836	0.987661	0.76055
	human.short	opera-K66	19936	12531	12377	98.771	19935	62.0868	1	0	78	43	15	17	154	1.22895	0.620868	0.98771	0.762459
	human.short	opera-K67	19936	12555	12411	98.853	19935	62.2573	1	0	72	43	14	14	144	1.14695	0.622573	0.98853	0.763989
	human.short	opera-K68	19936	12580	12447	98.9428	19935	62.4379	1	0	67	42	10	13	133	1.05723	0.624379	0.989428	0.765616
	human.short	opera-K69	19936	12603	12471	98.9526	19935	62.5583	1	0	66	45	10	10	132	1.04737	0.625583	0.989526	0.76655
	human.short	opera-K70	19936	11995	11865	98.9162	19935	59.5184	1	0	68	41	10	10	130	1.08378	0.595184	0.989162	0.743188
	human.short	opera-K71	19936	12161	12037	98.9803	19935	60.3812	1	0	68	37	8	10	124	1.01965	0.603812	0.989803	0.750062
	human.short	opera-K72	19936	12296	12174	99.0078	19935	61.0685	1	0	67	34	10	10	122	0.992193	0.610685	0.990078	0.755422
	human.short	opera-K73	19936	12394	12275	99.0399	19935	61.5751	1	0	68	31	8	11	119	0.960142	0.615751	0.990399	0.75938
	human.short	opera-K74	19936	12454	12335	99.0445	19935	61.8761	1	0	66	31	9	12	119	0.955516	0.618761	0.990445	0.761678
	human.short	opera-K75	19936	12488	12377	99.1111	19935	62.0868	1	0	62	31	7	10	111	0.888853	0.620868	0.991111	0.76347
	human.short	opera-K76	19936	12521	12409	99.1055	19935	62.2473	0	0	63	33	6	10	112	0.894497	0.622473	0.991055	0.764666
	human.short	opera-K77	19936	12537	12426	99.1146	19935	62.3326	0	0	60	35	6	10	111	0.885379	0.623326	0.991146	0.765336
	human.short	opera-K78	19936	11647	11540	99.0813	19935	57.8881	0	0	62	31	6	8	107	0.918692	0.578881	0.990813	0.730796
	human.short	opera-K79	19936	11908	11811	99.1854	19935	59.2476	0	0	56	29	6	6	97	0.814578	0.592476	0.991854	0.741827
	human.short	opera-K80	19936	12128	12033	99.2167	19935	60.3612	0	0	56	28	5	6	95	0.783311	0.603612	0.992167	0.750585
	human.short	BOWTIE2_G	19936	12186	12067	99.0235	19935	60.5317	1	0	66	28	8	16	119	0.97653	0.605317	0.990235	0.751346
	human.short	BOWTIE2_L	19936	149	85	57.047	19935	0.426386	0	0	1	2	61	0	64	42.953	0.00426386	0.57047	0.00846445
	human.short	BOWTIE	19936	12383	12297	99.3055	19935	61.6855	2	0	61	11	6	6	86	0.694501	0.616855	0.993055	0.761
	human.short	BWA-MEM	19936	12288	11700	95.2148	19935	58.6907	360	0	118	47	41	22	588	4.78516	0.586907	0.952148	0.726189
	human.short	BWA	19936	12389	12282	99.1363	19935	61.6102	2	0	69	17	11	8	107	0.863669	0.616102	0.991363	0.759931

## Sheet: BESST2
	Dataset	Scaffolder	Tags	Total joins	Correct joins	% Correct	Potential joins	Recall	1	2	4	5	8	12	Bad joins	% Error	TPR=TP/P	PPV=TP/TP+FP	F-Score=2 TPR PPV/TPR+PPV
	human.short	L1BESST-K15	19936	10874	10686	98.2711	19935	53.6042	0	0	130	7	7	44	188	1.72889	0.536042	0.982711	0.693693
	human.short	L1BESST-K16	19936	10954	10764	98.2655	19935	53.9955	0	0	122	9	10	49	190	1.73453	0.539955	0.982655	0.696947
	human.short	L1BESST-K17	19936	11091	10890	98.1877	19935	54.6275	0	0	122	8	13	58	201	1.81228	0.546275	0.981877	0.701992
	human.short	L1BESST-K18	19936	11067	10853	98.0663	19935	54.4419	0	0	130	6	18	60	214	1.93368	0.544419	0.980663	0.700148
	human.short	L1BESST-K19	19936	11176	10935	97.8436	19935	54.8533	0	0	143	12	20	66	241	2.15641	0.548533	0.978436	0.702967
	human.short	L1BESST-K20	19936	11191	10945	97.8018	19935	54.9034	0	0	150	10	16	70	246	2.19819	0.549034	0.978018	0.703271
	human.short	L1BESST-K21	19936	11261	11011	97.7799	19935	55.2345	0	0	153	10	17	70	250	2.22005	0.552345	0.977799	0.705924
	human.short	L1BESST-K22	19936	11251	11015	97.9024	19935	55.2546	1	0	136	11	13	75	236	2.09759	0.552546	0.979024	0.706407
	human.short	L1BESST-K23	19936	11329	11075	97.758	19935	55.5556	0	0	157	12	16	69	254	2.24203	0.555556	0.97758	0.708483
	human.short	L1BESST-K24	19936	11384	11142	97.8742	19935	55.8916	0	0	144	14	17	67	242	2.12579	0.558916	0.978742	0.711517
	human.short	L1BESST-K25	19936	11436	11197	97.9101	19935	56.1675	0	0	144	13	14	68	239	2.08989	0.561675	0.979101	0.713844
	human.short	L1BESST-K26	19936	11503	11262	97.9049	19935	56.4936	0	0	148	13	13	67	241	2.09511	0.564936	0.979049	0.716458
	human.short	L1BESST-K27	19936	11548	11312	97.9564	19935	56.7444	1	0	149	9	11	66	236	2.04364	0.567444	0.979564	0.71861
	human.short	L1BESST-K28	19936	11511	11296	98.1322	19935	56.6642	1	0	141	6	10	57	215	1.86778	0.566642	0.981322	0.718438
	human.short	L1BESST-K29	19936	11584	11362	98.0836	19935	56.9952	0	0	143	9	13	57	222	1.91644	0.569952	0.980836	0.720962
	human.short	L1BESST-K30	19936	11591	11357	97.9812	19935	56.9702	0	0	150	7	12	65	234	2.01881	0.569702	0.979812	0.720485
	human.short	L1BESST-K31	19936	11707	11471	97.9841	19935	57.542	0	0	150	9	15	62	236	2.01589	0.57542	0.979841	0.725049
	human.short	L1BESST-K32	19936	11721	11486	97.9951	19935	57.6173	0	0	149	11	12	63	235	2.00495	0.576173	0.979951	0.725676
	human.short	L1BESST-K33	19936	11701	11472	98.0429	19935	57.547	0	0	146	12	10	61	229	1.9571	0.57547	0.980429	0.72525
	human.short	L1BESST-K34	19936	11770	11539	98.0374	19935	57.8831	0	0	146	12	15	58	231	1.96262	0.578831	0.980374	0.727898
	human.short	L1BESST-K35	19936	11820	11582	97.9865	19935	58.0988	0	0	153	9	14	62	238	2.01354	0.580988	0.979865	0.72946
	human.short	L1BESST-K36	19936	11863	11633	98.0612	19935	58.3547	0	0	148	12	15	55	230	1.9388	0.583547	0.980612	0.731681
	human.short	L1BESST-K37	19936	11914	11692	98.1366	19935	58.6506	0	0	141	13	19	49	222	1.86335	0.586506	0.981366	0.734215
	human.short	L1BESST-K38	19936	11954	11728	98.1094	19935	58.8312	0	0	137	11	18	60	226	1.89058	0.588312	0.981094	0.735551
	human.short	L1BESST-K39	19936	11952	11737	98.2011	19935	58.8763	0	0	138	9	17	51	215	1.79886	0.588763	0.982011	0.736162
	human.short	L1BESST-K40	19936	11955	11741	98.21	19935	58.8964	0	0	139	9	14	52	214	1.79005	0.588964	0.9821	0.736344
	human.short	L1BESST-K41	19936	11974	11770	98.2963	19935	59.0419	0	0	129	7	17	51	204	1.70369	0.590419	0.982963	0.737723
	human.short	L1BESST-K42	19936	12045	11829	98.2067	19935	59.3378	0	0	143	10	16	47	216	1.79328	0.593378	0.982067	0.739775
	human.short	L1BESST-K43	19936	12066	11850	98.2098	19935	59.4432	0	0	141	10	15	50	216	1.79015	0.594432	0.982098	0.740602
	human.short	L1BESST-K44	19936	12042	11827	98.2146	19935	59.3278	0	0	143	11	15	46	215	1.78542	0.593278	0.982146	0.739719
	human.short	L1BESST-K45	19936	12040	11844	98.3721	19935	59.4131	0	0	133	12	11	40	196	1.62791	0.594131	0.983721	0.740829
	human.short	L1BESST-K46	19936	12066	11877	98.4336	19935	59.5786	0	0	128	10	10	41	189	1.56638	0.595786	0.984336	0.742289
	human.short	L1BESST-K47	19936	12021	11840	98.4943	19935	59.393	0	0	126	11	11	33	181	1.5057	0.59393	0.984943	0.741019
	human.short	L1BESST-K48	19936	11980	11824	98.6978	19935	59.3128	0	0	112	7	11	26	156	1.30217	0.593128	0.986978	0.740968
	human.short	L1BESST-K49	19936	11957	11810	98.7706	19935	59.2425	0	0	101	9	11	26	147	1.22941	0.592425	0.987706	0.740625
	human.short	L1BESST-K50	19936	11935	11783	98.7264	19935	59.1071	0	0	106	8	13	25	152	1.27357	0.591071	0.987264	0.739441
	human.short	L1BESST-K51	19936	11878	11718	98.653	19935	58.781	0	0	114	9	12	25	160	1.34703	0.58781	0.98653	0.73668
	human.short	L1BESST-K52	19936	11758	11605	98.6988	19935	58.2142	0	0	108	6	11	28	153	1.30124	0.582142	0.986988	0.732338
	human.short	L1BESST-K53	19936	11742	11605	98.8332	19935	58.2142	0	0	87	6	15	29	137	1.16675	0.582142	0.988332	0.732708
	human.short	L1BESST-K54	19936	11738	11595	98.7817	19935	58.164	0	0	101	6	14	22	143	1.21827	0.58164	0.987817	0.732169
	human.short	L1BESST-K55	19936	11653	11528	98.9273	19935	57.8279	0	0	92	3	9	21	125	1.07269	0.578279	0.989273	0.729897
	human.short	L1BESST-K56	19936	11616	11499	98.9928	19935	57.6825	0	0	90	3	8	16	117	1.00723	0.576825	0.989928	0.728915
	human.short	L1BESST-K57	19936	11512	11402	99.0445	19935	57.1959	0	0	84	3	8	15	110	0.955525	0.571959	0.990445	0.725157
	human.short	L1BESST-K58	19936	11466	11357	99.0494	19935	56.9702	0	0	85	3	8	13	109	0.950637	0.569702	0.990494	0.723353
	human.short	L1BESST-K59	19936	11369	11268	99.1116	19935	56.5237	0	0	84	3	4	10	101	0.888381	0.565237	0.991116	0.719908
	human.short	L1BESST-K60	19936	11246	11137	99.0308	19935	55.8666	0	0	91	4	3	11	109	0.969234	0.558666	0.990308	0.714345
	human.short	L1BESST-K61	19936	11275	11173	99.0953	19935	56.0472	0	0	82	4	4	12	102	0.904656	0.560472	0.990953	0.715988
	human.short	L1BESST-K62	19936	11188	11099	99.2045	19935	55.6759	0	0	71	5	3	10	89	0.795495	0.556759	0.992045	0.713235
	human.short	L1BESST-K63	19936	11009	10916	99.1552	19935	54.758	0	0	75	3	5	10	93	0.844763	0.54758	0.991552	0.705533
	human.short	L1BESST-K64	19936	10941	10851	99.1774	19935	54.4319	0	0	75	3	5	7	90	0.822594	0.544319	0.991774	0.702876
	human.short	L1BESST-K65	19936	10896	10801	99.1281	19935	54.1811	0	0	81	3	4	7	95	0.87188	0.541811	0.991281	0.700658
	human.short	L1BESST-K66	19936	10795	10711	99.2219	19935	53.7296	0	0	72	3	4	5	84	0.778138	0.537296	0.992219	0.697104
	human.short	L1BESST-K67	19936	10738	10655	99.227	19935	53.4487	0	0	67	3	6	7	83	0.772956	0.534487	0.99227	0.694748
	human.short	L1BESST-K68	19936	10691	10606	99.2049	19935	53.2029	0	0	73	3	4	5	85	0.795061	0.532029	0.992049	0.692614
	human.short	L1BESST-K69	19936	10669	10569	99.0627	19935	53.0173	0	0	86	2	6	6	100	0.937295	0.530173	0.990627	0.690694
	human.short	L1BESST-K70	19936	10588	10489	99.065	19935	52.616	0	0	86	2	4	7	99	0.935021	0.52616	0.99065	0.687285
	human.short	L1BESST-K71	19936	10550	10468	99.2227	19935	52.5107	0	0	72	2	2	6	82	0.777251	0.525107	0.992227	0.686764
	human.short	L1BESST-K72	19936	10507	10423	99.2005	19935	52.2849	0	0	73	3	2	6	84	0.799467	0.522849	0.992005	0.684778
	human.short	L1BESST-K73	19936	10432	10349	99.2044	19935	51.9137	0	0	76	3	1	3	83	0.795629	0.519137	0.992044	0.681595
	human.short	L1BESST-K74	19936	10390	10324	99.3648	19935	51.7883	0	0	58	3	2	3	66	0.635226	0.517883	0.993648	0.68089
	human.short	L1BESST-K75	19936	10384	10299	99.1814	19935	51.6629	0	0	77	3	3	2	85	0.818567	0.516629	0.991814	0.679376
	human.short	L1BESST-K76	19936	10324	10261	99.3898	19935	51.4723	0	0	56	2	3	2	63	0.610229	0.514723	0.993898	0.678211
	human.short	L1BESST-K77	19936	10247	10180	99.3462	19935	51.066	0	0	61	2	2	2	67	0.65385	0.51066	0.993462	0.674574
	human.short	L1BESST-K78	19936	10186	10122	99.3717	19935	50.775	0	0	59	2	1	2	64	0.628313	0.50775	0.993717	0.672089
	human.short	L1BESST-K79	19936	10158	10087	99.301	19935	50.5994	0	0	67	2	0	2	71	0.698956	0.505994	0.99301	0.670388
	human.short	L1BESST-K80	19936	10075	9999	99.2457	19935	50.158	0	0	72	2	0	2	76	0.754342	0.50158	0.992457	0.666378
	human.short	BOWTIE2_G	19936	10646	10528	98.8916	19935	52.8116	1	0	98	5	2	12	118	1.1084	0.528116	0.988916	0.688532
	human.short	BOWTIE2_L	19936	10620	10406	97.9849	19935	52.1996	0	0	155	36	6	17	214	2.01507	0.521996	0.979849	0.681132
	human.short	BWA-MEM	19936	12930	12735	98.4919	19935	63.8826	4	0	129	24	21	17	195	1.50812	0.638826	0.984919	0.774989
	human.short	BWA	19936	10404	9964	95.7709	19935	49.9824	0	0	85	8	315	32	440	4.22914	0.499824	0.957709	0.656844

## Sheet: BOSS
	Dataset	Scaffolder	Tags	Total joins	Correct joins	% Correct	Potential joins	Recall	1	2	4	5	8	12	Bad joins	% Error	TPR=TP/P	PPV=TP/TP+FP	F-Score=2 TPR PPV/TPR+PPV
	human.short	L1B-K15	19936	15272	14640	95.8617	19935	73.4387	21	0	107	196	208	100	632	4.13829	0.734387	0.958617	0.831653
	human.short	L1B-K16	19936	15693	14878	94.8066	19935	74.6326	16	0	151	248	261	139	815	5.1934	0.746326	0.948066	0.835186
	human.short	L1B-K17	19936	14146	13441	95.0163	19935	67.4241	27	0	131	221	204	122	705	4.98374	0.674241	0.950163	0.788768
	human.short	L1B-K18	19936	14880	13973	93.9046	19935	70.0928	21	0	180	281	255	170	907	6.09543	0.700928	0.939046	0.8027
	human.short	L1B-K19	19936	15382	14488	94.188	19935	72.6762	23	0	186	260	256	169	894	5.81199	0.726762	0.94188	0.820455
	human.short	L1B-K20	19936	13661	13026	95.3517	19935	65.3424	13	0	113	202	214	93	635	4.64827	0.653424	0.953517	0.775449
	human.short	L1B-K21	19936	14611	13761	94.1825	19935	69.0293	13	0	172	269	250	146	850	5.81753	0.690293	0.941825	0.796677
	human.short	L1B-K22	19936	13052	12421	95.1655	19935	62.3075	12	0	118	199	207	95	631	4.83451	0.623075	0.951655	0.753085
	human.short	L1B-K23	19936	13259	12547	94.6301	19935	62.9396	13	0	139	234	216	110	712	5.36994	0.629396	0.946301	0.75598
	human.short	L1B-K24	19936	14649	13952	95.242	19935	69.9875	22	0	129	221	225	100	697	4.758	0.699875	0.95242	0.806847
	human.short	L1B-K25	19936	14990	14080	93.9293	19935	70.6295	18	0	178	263	310	141	910	6.07071	0.706295	0.939293	0.806299
	human.short	L1B-K26	19936	13758	12924	93.9381	19935	64.8307	28	0	171	222	282	131	834	6.06193	0.648307	0.939381	0.767162
	human.short	L1B-K27	19936	14791	13919	94.1045	19935	69.8219	20	0	189	243	268	152	872	5.89548	0.698219	0.941045	0.801647
	human.short	L1B-K28	19936	14081	13247	94.0771	19935	66.451	20	0	168	227	274	145	834	5.92287	0.66451	0.940771	0.778869
	human.short	L1B-K29	19936	14155	13293	93.9103	19935	66.6817	28	0	156	252	295	131	862	6.08972	0.666817	0.939103	0.779877
	human.short	L1B-K30	19936	16668	15626	93.7485	19935	78.3848	30	0	211	280	354	167	1042	6.2515	0.783848	0.937485	0.85381
	human.short	L1B-K31	19936	15674	14694	93.7476	19935	73.7096	19	0	198	268	340	155	980	6.25239	0.737096	0.937476	0.825297
	human.short	L1B-K32	19936	15732	14739	93.688	19935	73.9353	20	0	203	236	362	172	993	6.31198	0.739353	0.93688	0.826478
	human.short	L1B-K33	19936	12520	11815	94.369	19935	59.2676	18	0	126	195	253	113	705	5.63099	0.592676	0.94369	0.728085
	human.short	L1B-K34	19936	15114	14255	94.3165	19935	71.5074	32	0	144	235	327	121	859	5.68347	0.715074	0.943165	0.813433
	human.short	L1B-K35	19936	14372	13530	94.1414	19935	67.8706	20	0	137	242	328	115	842	5.85861	0.678706	0.941414	0.78876
	human.short	L1B-K36	19936	14271	13458	94.3031	19935	67.5094	22	0	155	188	334	114	813	5.69687	0.675094	0.943031	0.786879
	human.short	L1B-K37	19936	12973	12259	94.4963	19935	61.4949	9	0	113	192	314	86	714	5.50374	0.614949	0.944963	0.745047
	human.short	L1B-K38	19936	15614	14651	93.8325	19935	73.4939	29	0	188	220	377	149	963	6.16754	0.734939	0.938325	0.824271
	human.short	L1B-K39	19936	15867	14936	94.1325	19935	74.9235	29	0	177	233	358	134	931	5.86752	0.749235	0.941325	0.834367
	human.short	L1B-K40	19936	16561	15666	94.5957	19935	78.5854	14	0	165	210	386	120	895	5.40426	0.785854	0.945957	0.858505
	human.short	L1B-K41	19936	14941	14130	94.572	19935	70.8804	33	0	156	183	327	112	811	5.42802	0.708804	0.94572	0.810299
	human.short	L1B-K42	19936	14873	14064	94.5606	19935	70.5493	24	0	138	167	385	95	809	5.43939	0.705493	0.945606	0.80809
	human.short	L1B-K43	19936	14512	13760	94.8181	19935	69.0243	12	0	125	160	363	92	752	5.18192	0.690243	0.948181	0.798908
	human.short	L1B-K44	19936	12448	11858	95.2603	19935	59.4833	13	0	98	112	306	61	590	4.73972	0.594833	0.952603	0.73236
	human.short	L1B-K45	19936	15065	14310	94.9884	19935	71.7833	13	0	122	171	354	95	755	5.01162	0.717833	0.949884	0.817714
	human.short	L1B-K46	19936	11841	11279	95.2538	19935	56.5789	12	0	73	104	314	59	562	4.74622	0.565789	0.952538	0.709907
	human.short	L1B-K47	19936	14639	13914	95.0475	19935	69.7968	9	0	109	150	370	87	725	4.95252	0.697968	0.950475	0.804882
	human.short	L1B-K48	19936	16207	15449	95.323	19935	77.4969	18	0	124	154	370	92	758	4.67699	0.774969	0.95323	0.854906
	human.short	L1B-K49	19936	14096	13479	95.6229	19935	67.6147	6	0	92	118	336	65	617	4.37713	0.676147	0.956229	0.79216
	human.short	L1B-K50	19936	11342	10830	95.4858	19935	54.3266	6	0	73	106	274	53	512	4.5142	0.543266	0.954858	0.692522
	human.short	L1B-K51	19936	12211	11675	95.6105	19935	58.5653	14	0	84	97	282	59	536	4.38948	0.585653	0.956105	0.726373
	human.short	L1B-K52	19936	14412	13789	95.6772	19935	69.1698	15	0	95	127	319	67	623	4.32279	0.691698	0.956772	0.802923
	human.short	L1B-K53	19936	14830	14202	95.7653	19935	71.2415	14	0	92	127	333	62	628	4.23466	0.712415	0.957653	0.817029
	human.short	L1B-K54	19936	11858	11352	95.7328	19935	56.9451	4	0	69	116	272	45	506	4.26716	0.569451	0.957328	0.714119
	human.short	L1B-K55	19936	15956	15411	96.5844	19935	77.3062	1	0	71	102	330	41	545	3.41564	0.773062	0.965844	0.858767
	human.short	L1B-K56	19936	13894	13383	96.3222	19935	67.1332	5	0	62	110	299	35	511	3.67785	0.671332	0.963222	0.791215
	human.short	L1B-K57	19936	13744	13293	96.7186	19935	66.6817	4	0	61	101	247	38	451	3.28143	0.666817	0.967186	0.789394
	human.short	L1B-K58	19936	11422	11050	96.7431	19935	55.4301	7	0	45	79	219	22	372	3.25687	0.554301	0.967431	0.704787
	human.short	L1B-K59	19936	10634	10318	97.0284	19935	51.7582	4	0	37	65	195	15	316	2.9716	0.517582	0.970284	0.675063
	human.short	L1B-K60	19936	11685	11319	96.8678	19935	56.7795	1	0	44	84	212	25	366	3.13222	0.567795	0.968678	0.715939
	human.short	L1B-K61	19936	14499	14053	96.9239	19935	70.4941	4	0	43	103	276	20	446	3.07607	0.704941	0.969239	0.816228
	human.short	L1B-K62	19936	14623	14155	96.7996	19935	71.0058	5	0	59	110	263	31	468	3.20044	0.710058	0.967996	0.819203
	human.short	L1B-K63	19936	13823	13441	97.2365	19935	67.4241	6	0	46	89	214	27	382	2.76351	0.674241	0.972365	0.796315
	human.short	L1B-K64	19936	12812	12456	97.2214	19935	62.4831	8	0	38	86	205	19	356	2.77865	0.624831	0.972214	0.760741
	human.short	L1B-K65	19936	14283	13883	97.1995	19935	69.6413	5	0	48	89	238	20	400	2.80053	0.696413	0.971995	0.811444
	human.short	L1B-K66	19936	11477	11156	97.2031	19935	55.9619	6	0	42	83	173	17	321	2.7969	0.559619	0.972031	0.710302
	human.short	L1B-K67	19936	10750	10477	97.4605	19935	52.5558	2	0	31	81	140	19	273	2.53953	0.525558	0.974605	0.682874
	human.short	L1B-K68	19936	13858	13465	97.1641	19935	67.5445	6	0	57	82	218	30	393	2.83591	0.675445	0.971641	0.796911
	human.short	L1B-K69	19936	13830	13488	97.5271	19935	67.6599	7	0	37	81	203	14	342	2.47289	0.676599	0.975271	0.798934
	human.short	L1B-K70	19936	11694	11435	97.7852	19935	57.3614	3	0	29	59	158	10	259	2.21481	0.573614	0.977852	0.723071
	human.short	L1B-K71	19936	13476	13169	97.7219	19935	66.0597	1	0	31	75	184	16	307	2.27812	0.660597	0.977219	0.788303
	human.short	L1B-K72	19936	15543	15204	97.819	19935	76.2679	6	0	36	84	194	19	339	2.18105	0.762679	0.97819	0.857095
	human.short	L1B-K73	19936	11532	11283	97.8408	19935	56.5989	2	0	26	66	141	14	249	2.15921	0.565989	0.978408	0.717132
	human.short	L1B-K74	19936	13748	13445	97.796	19935	67.4442	1	0	39	83	163	17	303	2.20396	0.674442	0.97796	0.798326
	human.short	L1B-K75	19936	13243	12986	98.0594	19935	65.1417	3	0	27	66	149	12	257	1.94065	0.651417	0.980594	0.782808
	human.short	L1B-K76	19936	12956	12731	98.2634	19935	63.8626	1	0	29	63	121	11	225	1.73665	0.638626	0.982634	0.774133
	human.short	L1B-K77	19936	15023	14735	98.0829	19935	73.9152	2	0	30	81	160	15	288	1.91706	0.739152	0.980829	0.843012
	human.short	L1B-K78	19936	14933	14661	98.1785	19935	73.544	0	0	28	77	150	17	272	1.82147	0.73544	0.981785	0.840943
	human.short	L1B-K79	19936	14812	14551	98.2379	19935	72.9922	2	0	25	73	148	13	261	1.76208	0.729922	0.982379	0.83754
	human.short	L1B-K80	19936	14659	14413	98.3219	19935	72.3	3	0	27	71	137	8	246	1.67815	0.723	0.983219	0.833266
	human.short	BOWTIE2_G	19936	15719	15017	95.5341	19935	75.3298	21	0	140	203	238	100	702	4.46593	0.753298	0.955341	0.842374
	human.short	BOWTIE2_L	19936	13928	12829	92.1094	19935	64.3542	15	0	234	373	313	164	1099	7.89058	0.643542	0.921094	0.7577
	human.short	BOWTIE	19936	14603	14234	97.4731	19935	71.4021	7	0	64	146	129	23	369	2.52688	0.714021	0.974731	0.824252
	human.short	BWA-MEM	19936	16612	15254	91.8252	19935	76.5187	25	0	272	404	451	206	1358	8.17481	0.765187	0.918252	0.834761
	human.short	BWA	19936	15090	14650	97.0842	19935	73.4888	11	0	73	148	164	44	440	2.91584	0.734888	0.970842	0.836545
